# Supplementary material for: Urinary proteome profiles associated with cognitive decline in community elderly residents—A pilot study
Source: Front Neurol. 2023 Mar 16;14:1134976. doi: 10.3389/fneur.2023.1134976 (PMC10061132; doi:10.3389/fneur.2023.1134976)
Supplement: Supplementary file 1 [file Table_1.xlsx]

## Sheet: Table S1
Supplementary Table S1. Characteristics of subjects who took the MMSE and provided urine.
	Baseline survey (n=415)	Follow-up survey (n=189)
Age at baseline (years)	68.2±6.6	67.3±6.3
Male (n, (%))	192, (46)	88, (47)
Follow up years	N.A.	4.7±0.8
MMSE (points)	27.4±2.5	28.0±1.9

## Sheet: Table S2
Supplementary Table S2. MMSE score of each study subject
	Group	sex	age at baseline	MMSE score at baseline	MMSE score at Follow-up
1	M	F	76	30	29
2	M	M	71	29	29
3	M	F	77	29	28
4	M	M	76	29	29
5	M	M	62	28	30
6	M	F	69	29	30
7	M	M	72	29	30
8	D	F	76	30	21
9	D	M	69	27	19
10	D	F	76	26	19
11	D	M	76	29	23
12	D	M	61	27	21
13	D	F	69	28	22
14	D	M	72	27	22

## Sheet: Table S3
Supplementary Table S3. Proteins included in Model 4. 54 proteins of predicitive VIP (VIP pred) >1.9 in Model 3 using all proteins in the proteome data at follow-up.
Accession	Gene Name	VIP ped in Model 3	Fold Change in median	P-value (Wilcoxon rank sum test)
P78324	SIRPA	2.94847	2.71925	0.0011655
P61026	RAB10	2.88568	0.0219102	0.020979
P02787	TF	2.82758	2.45238	0.000582751
P00450	CP	2.74275	25.869	0.02331
P05543	SERPINA7	2.73635	2.25741	0.002331
Q6W4X9	MUC6	2.67643	2.15026	0.00407925
Q13740	ALCAM	2.60976	2.32583	0.00407925
P04217	A1BG	2.59511	1.80724	0.0110723
P81172	HAMP	2.52213	0.0580524	0.0454545
P01011	SERPINA3	2.4771	11.4025	0.037296
P07359	GP1BA	2.4766	1.97277	0.0378788
P07741	APRT	2.40112	0.0569889	0.020979
Q15109	AGER	2.38421	0.00862075	0.020979
P22223	CDH3	2.37944	4.25366	0.0262238
Q9HC38	GLOD4	2.37826	0.19273	0.037296
P01780	IGHV3-7	2.37099	0.0629517	0.020979
P00167	CYB5A	2.35062	0.2	0.0699301
P01591	JCHAIN	2.34529	0.2	0.0699301
P02750	LRG1	2.34507	0.2	0.0699301
Q9NP84	TNFRSF12A	2.28792	2.5585	0.0262238
O14818	PSMA7	2.27025	0.721953	0.0530303
P43652	AFM	2.24341	1.32145	0.128205
P19021	PAM	2.2032	0.203684	0.0367133
Q9UNW1	MINPP1	2.20224	0.479093	0.0728438
P02753	RBP4	2.19891	0.0364522	0.0536131
P01008	SERPINC1	2.17861	3.46114	0.0728438
Q7Z5L0	VMO1	2.17415	0.497168	0.0973193
P02763	ORM1	2.14982	0.262365	0.0728438
P17936	IGFBP3	2.1416	3.02323	0.0728438
P07585	DCN	2.13395	3.17879	0.0973193
P01130	LDLR	2.12454	32.0165	0.0914918
Q9BXN2	CLEC7A	2.10619	2.56857	0.0932401
Q9H6Y7	RNF167	2.1017	0.20889	0.0378788
P32754	HPD	2.08287	0.0300184	0.145105
P60022	DEFB1	2.08182	6.74061	0.0536131
P04216	THY1	2.08122	97.2035	0.0885781
P01701	IGLV1-51	2.03803	1.33685	0.0378788
P38646	HSPA9	2.03202	1.82102	0.128205
Q14314	FGL2	2.02024	0.0171034	0.0641026
P53801	PTTG1IP	1.97271	0.577186	0.0174825
A0A075B6H9	IGLV4-69	1.97067	2.90917	0.0378788
Q12864	CDH17	1.96968	1.46021	0.0378788
Q15149	PLEC	1.96718	0.0884788	0.0536131
P27824	CANX	1.96266	1	0.192308
P00995	SPINK1	1.95663	0.633306	0.0174825
Q8NFJ5	GPRC5A	1.95065	8.1733	0.0780886
A0A0B4J1Y8	IGLV9-49	1.94642	21.3129	0.0862471
Q14956	GPNMB	1.93897	1.3539	0.164918
P19652	ORM2	1.92463	0.135174	0.0693473
Q9BXJ0	C1QTNF5	1.91845	10.4316	0.135198
P31025	LCN1	1.91806	8.2725	0.0699301
A0A075B6S2	IGKV2D-29	1.91603	2.15767	0.0955711
Q53GD3	SLC44A4	1.91334	0.02536	0.145105
P55290	CDH13	1.90111	0.0808708	0.0862471

## Sheet: Table　S4
Supplementary Table S4. Classification of samples using Model 5
(A) Samples at baseline.
		Predicted class*
	Members	Correct	1	0	No class (YPred <= 0)
D1	7	0.8571	6	1	0
M1	7	0.8571	1	6	0
Total	14	0.8571	7	7	0
Fisher's prob.	0.015
* 1: Cognitively declined,0: Cognitively maintaied.
(B) Samples at follow-up.
		Predicted class*
	Members	Correct	1	0	No class (YPred <= 0)
D5	7	0.8571	6	1	0
M5	7	0.8571	1	6	0
Total	14	0.8571	7	7	0
Fisher's prob.	0.015
* 1: Cognitively declined,0: Cognitively maintaied.
