# Supplementary material for: Urinary proteome profiles associated with cognitive decline in community elderly residents—A pilot study
Source: Front Neurol. 2023 Mar 16;14:1134976. doi: 10.3389/fneur.2023.1134976 (PMC10061132; doi:10.3389/fneur.2023.1134976)
Supplement: Supplementary file 2 [file Data_Sheet_1.xlsx]

## Sheet: 1_Abundance_raw
	D1							D5							Ｍ１							Ｍ５
Accession	D101	D102	D103	D104	D105	D106	D107	D501	D502	D503	D504	D505	D506	D507	M101	M102	M103	M104	M105	M106	M107	M501	M502	M503	M504	M505	M506	M507
A0A075B6H9	110196	3.84093e+06		1.19338e+06	9.51337e+06		5068462	855944	3745947	772120		383737	2.71095e+06	2.21235e+06	866473	3.6956e+06	7.32274e+06	2.07014e+06	4.02648e+06	1.01752e+06	660562	1.59215e+06	3.59254e+06	2.31048e+06	3.26241e+06	3.89481e+06	5285218	1.25463e+06
A0A075B6I0						1280187	2.64346e+07	30676088			2.27887e+06		5.21245e+06	28274459			12828452	3.96391e+06		6.09198e+06		1.34837e+06		22331633	21743093		1.91439e+07	3.20628e+06
A0A075B6I9	98503.1	16828476	271869	1.80392e+06	1.83625e+07	2.20724e+06	3.81485e+07	5.35065e+06	4.78957e+06	5.90751e+06	8895075	7.0857e+06	3.96628e+06	3.44955e+07	534060	1.67091e+07	309590	1.39898e+06	9503614	2.14453e+06	522493	1.393e+06	5.15841e+07	9172816	1.59735e+07	1.42847e+07	5.91914e+06	6.7363e+06
A0A075B6J9		5.05755e+06		1.45169e+06			2.30523e+07	7.68778e+06	8.19084e+06	3.11411e+06	6717299	3.59243e+06	9.70626e+06	5.56973e+06		2.25288e+06	3143970		7.34615e+06		374145		3603094	4.18346e+06	2.54872e+06	1.6943e+07	8.7474e+06	5063496
A0A075B6K0				486016					389247		720563							309832				1.02238e+06		2161295	231993		728265
A0A075B6K4		714072			1.05398e+06	4.63364e+06	9.80777e+06		2.39537e+06	3.85798e+07	2.15123e+07	2.21705e+07	4.63666e+06	1.74065e+07		2.25388e+06	1.91494e+06		543073			2.49724e+06	2.73706e+06	1.05544e+07	613183	1.94248e+07		2.0301e+07
A0A075B6S2		205975977			2.37885e+08	2.55446e+08	3.91156e+08	1.30212e+08	2.51087e+08	4.66116e+08	3.81019e+08	3.40871e+08		4.51298e+08			1.17871e+08	4.24463e+07		1.11821e+08	6.63423e+07	1.31874e+08		2.09688e+08	1.57981e+08		2.07853e+08	2.17114e+08
A0A087WSY6		2224693			1.49377e+06	2.85058e+06	1.49666e+06						731521	1.58705e+06		6.14407e+06	871158	457442	4.6151e+06		778180		9.85482e+06			9.7149e+06		3.65252e+06
A0A087WW87	3.35142e+06		2.09102e+07	7.70494e+07	1149562							625973	922083	891432	1.09649e+07	1.14017e+08							173532153			1.52962e+06
A0A0A0MS15		686795			1.70271e+06		1.13173e+06	6.43061e+06	668481	448277	2.00763e+06	2.39015e+06	2.12817e+06	1.18149e+06	297964	2.35291e+06	636249		921368	1.18024e+06		2412973	3701716	1.14317e+06	524073	3.15957e+06	3532568	1.69367e+06
A0A0A0MT36		494126				287417	4.40785e+06		282968	666619	1.1876e+06		80538	1.7304e+06		118095	152920		686153				117868	572069	696569	995150
A0A0B4J1U3		1.01266e+06					795933		1.47538e+06	399373	347105	208083		816410									1.02654e+06			268786
A0A0B4J1U7					6.58362e+06			9.92565e+06	454193	4.3256e+06	5404442			8.81499e+06	308847	3.03558e+06	226694					566890		664847		877480	586707	4.07251e+06
A0A0B4J1X5	113732	2.86783e+06			17799972			3.07654e+07	8.53275e+06	164458		2.68728e+07						1.32504e+06	1038385			1.87536e+07	8.61992e+06	224241	2.81505e+06	3.5636e+06	1.33464e+07	2.67095e+06
A0A0B4J1X8							260494	675799		596002				280756	254459	925058				1.51259e+06		3.65761e+06	3058307	638925	473641			1.42427e+06
A0A0B4J1Y8					358475		546304	1.67886e+06			2.42117e+06	264095		1.41577e+06					126584							144031		170494
A0A0B4J1Y9		2.7699e+06			3.04482e+06		653800	3.29036e+06	1.99188e+07	638787	6.71621e+07		4.24789e+07	2.87814e+07		1.67157e+06	7.39894e+06					1.02992e+07	1.91896e+06	2.95378e+07	8.12057e+06	1.08319e+07	2.42997e+07	8.14501e+06
A0A0B4J2D9				4452387	1.08119e+06	1.87912e+06	350370	1.0726e+06		1.20286e+06	5.50386e+06	3.27402e+06	2.32592e+06	114283		191292		92036.4	2.28002e+06		105366		677452		106728	2.1787e+06	730909
A0A0C4DH25		1.04543e+08				1.96001e+08	1.94538e+08		1.68932e+08	3.41783e+08	1.22836e+08	2.82412e+08	1.9256e+08	28724399	7.25886e+06	1.34399e+08	1.60892e+08	4.08703e+07	4.97046e+08	6.37241e+07	7.80567e+07	1.08851e+08	25605453	280961552	1.15526e+07	1.24716e+08	3.45689e+07	3.44746e+08
A0A0C4DH29		7.22043e+06						3.46597e+06	6.42968e+06	5.59365e+06				121217					3.50947e+06	2.47001e+06		6.05411e+06				7.50056e+06	9.61094e+06	2.33444e+06
A0A0C4DH31				229872	4.1781e+06	2.12101e+06		4.77924e+06			901339				462573	2.9551e+06	2.56493e+06	383623	3.29844e+06	2.91229e+06				3.67362e+06	2.34468e+06
A0A0C4DH34		143891			371054			793163	400464		443920	843833	1.67257e+06	692419		135073	340596					731870	955325	1.79351e+06	185939			934318
A0A0C4DH38		1.94686e+06			2.01837e+06		1.72191e+06	2.85038e+06	3.35122e+06	2.36629e+06	1.376e+06	1.17558e+06	3.90702e+06	1.77562e+06		1.82632e+06	274636		1.0467e+06			3.10741e+06	6.278e+06	3.69512e+06	937058	8.76389e+06	4229499	753217
A0A0C4DH55	945052	6.34348e+07	7.10236e+06	13535744	3.48558e+07	5.90821e+07	90486097	73212532	3.58648e+07	8.31807e+07		1.50916e+06	2.00423e+08	1.29949e+08	1.33325e+06		3.78848e+07		7.5533e+07	20744962	2.19331e+07	21887452		5.8229e+07		205750342	34080050	5321629
A0A0C4DH68	144942	4.78565e+06			7.47803e+06	4.62538e+06	2972887	8.62727e+06		750208	10388023	5.02837e+06	2531591	6.99e+06	354512	1.19665e+07	1.8613e+06	837226	6.63655e+06	7.99927e+06	837663	4.74593e+06	1.46455e+07	4.09466e+06	4.25501e+06	1.15791e+07	16484804	5.03797e+06
A0A0J9YX35		483677		2.2286e+06	3.51013e+06	1.87067e+06	1.10988e+06	1.42963e+06	7.32481e+06	3.52654e+06	14198048			1.18422e+06		3.84045e+06	3.37102e+06		3.48197e+06	3.5713e+06		1.35122e+06	6.7084e+06	5.90694e+06	2.03341e+06	1.0115e+07	8.0863e+06	842163
A6NHG4						93061.2			1.15096e+06		1379271	863220	310604	373243			73791.7							518714		323335	730791
A6NI73		1.47651e+06					236735	2.34466e+06	2.3873e+06	583660	2.05496e+06	2.54774e+06	266747	1.13257e+06		1.04871e+06	1.67341e+06		776960	193301		5.64896e+06	2392226	3.13875e+06	1.00291e+06	586345
O00115		2.13641e+06			1.0486e+06		840477		1.31364e+06		1.74818e+06	897881		766670				633745					3.309e+06	1.37244e+06	1.97434e+06	3.90345e+06		1.18918e+06
O00142	556661	19787816			26477619	1.17438e+08	8.31523e+07	18307088	31993066	34179518	53211884	40293467	5.69773e+07	74483543	6704433	11674555	24706413	6029017	19174943	5.72138e+07	4.92765e+07	31039242	28128990	8.72873e+07	8.39074e+06	54430890	49882476	4.84325e+07
O00159		1.42193e+06		896285		308551	1.31213e+06	149904	3.13335e+06		247716			436875	652351	443090	162973	153237		1.02316e+06		2.41498e+06	816725	1269105	105886		259459	172612
O00161		1.19193e+06		189758			881906	1.1179e+06	1.22342e+06	166972		261129		229212	191667	202919		92974.5		346735		574863	704346		182162
O00187	2.2264e+07	3.21182e+08	1.87066e+07	2.39305e+07	1.05455e+09	7.17984e+07	4.69217e+07	1.90928e+08	5.74724e+08	7.25346e+08	8.98602e+07	1.49167e+09	6.51688e+08	5.98509e+08	4.79826e+06	379713271	6.17738e+08	4.72639e+07	5.56115e+08	1.66483e+08	5.62043e+07	5.58495e+08	3.99159e+08	9.10471e+08	1.81979e+08	4.46436e+08	6.52854e+08	8.66433e+08
O00241		1.5324e+07	197798	6.45853e+06	6.77608e+06	1.20151e+07	3.3735e+07	5.67245e+06	2.10525e+07	1.89177e+07	1.78539e+07	2.23972e+07	6.71097e+06	1.13227e+07		2.35917e+07	8.31259e+06	2180713	1.33706e+07	7457154	5.01754e+06	1.31257e+07	2.5974e+07	1.25977e+07	1.27516e+07	2.52852e+07	9.59784e+06	1.62247e+07
O00244						632527	208528		196310	1.44251e+06	1.47722e+06		3.19658e+06	6.29716e+06				246722			293329		189702	179960				2.02943e+06
O00299		3.60038e+06		538660	232249		1.05068e+06	2.41577e+06	3.7898e+06		627884	2.66866e+06	4.33612e+06	322103	1.00887e+06	454205	483061	120025	102237	3.93607e+06		3.8779e+06	2.43724e+06	839919	485580	463634	4.61446e+06	445508
O00322		1.24124e+06		1.1724e+06	917673	399431	2.25318e+06	754222	1.01097e+06		1.35817e+06	2.48686e+06		1.20758e+06	727257	494640	422304			3.8041e+06		1675345	1.11094e+06	1.23271e+06			1.46574e+06	868313
O00337	227950		311141			405994		232300				322524			741768	330636	183619	1.60103e+06	132736		493895
O00391	592234	4.00085e+07		6.86613e+06	1.944e+07	3.6411e+06	7.8464e+06	4.467e+07	5.18979e+07	2.77516e+07	1.93118e+07	4.26579e+07	7.29533e+06	3.96586e+07	3.0337e+06	2.12672e+07	2.86079e+07	3.62904e+06	1.36311e+07	2.18632e+07	3.45688e+06	6.54751e+07	5.98427e+07	5.39163e+07	3.56716e+07	2.5725e+07	3.99575e+07	2.99051e+07
O00401		475234			253517	66692.5			139473		516703	817361	272631									3.64693e+06	355915	400505		510953
O00461						18440.1		96570.7		141466		92407.1		14994.5			93244.8			40882.1	14612.4	112635	8192.91	187648	245911			147358
O00462		235011			480436		846049		254034		802200			404763		826682	103722					2.55235e+06	4.35987e+06	294254	1.02312e+06	245855
O00468	1.28776e+06	3.11492e+07	9.97481e+06	6.84098e+07	5.24368e+07	9.01441e+06	3.2124e+07	1.89409e+07	5.04274e+07	3.30309e+07	4.5467e+07	7.21467e+07	4.24642e+07	4.18338e+07	1.08211e+06	1.78745e+07	2.88507e+07	4.1558e+06	3.18042e+07	1.08054e+07	3.55662e+06	2.28445e+07	4.41493e+07	5.97337e+07	1.64858e+07	6.21498e+07	5.04016e+07	9.08185e+07
O00526		918472		557433		951773	916682		1.25897e+06		488299	1.41043e+06		1.73154e+06		271016	291093	202942		2.02747e+06			888780	413900	952761	371616	301020
O00533	38602.4	1.71061e+07					2.75332e+06	1.9944e+07	2.01071e+07	146814	1.06793e+07	1.02422e+06		3.76601e+06	65609.3	2.65237e+06	1.73734e+07	194744	1.66046e+06	311264	90668.5	2.08012e+07	1.64499e+07	2.51293e+07	8.48725e+06	1.06429e+07		5.67971e+06
O00560	565681	1.52991e+07		8.04485e+06	4.33399e+06	8.17566e+06	1.54236e+07	1.0816e+07	1.09922e+07	3.85452e+06	9.95793e+06	7.32784e+06	1.61886e+06	3.84065e+06	4.68735e+06	3.40549e+06	4.38439e+06	6.85385e+06	1.23105e+06	1.26059e+07	2.46829e+06	2.00464e+07	1.02552e+07	1.46252e+07	8.92942e+06	9.9674e+06	3.88154e+06	9.63964e+06
O00584		1.02943e+07		1.18798e+07	2.04207e+07		292813	1.66106e+06	9.18884e+06	5.87317e+06	3.46135e+06	4.39939e+07	3.03214e+06	8.09372e+06	79553.4	2.40596e+06	4.1553e+06	380651	1.1625e+06		555089	1.38987e+07	1.66696e+07	1.78083e+07	8.12991e+06	1.72636e+07	4.92559e+06	9.60736e+06
O00592	1.35859e+06	9.90447e+06	985992	2.13324e+07	191042	639197	2.15864e+07	5.20811e+06	3.25423e+06	134383	220180		711301	1.56864e+07	1.8365e+06	936366	634955	6.59161e+06		338854	5.08615e+06	2.59127e+06	1.44846e+06	104137	3.68118e+06	1.79862e+06	1.95743e+06	1.44426e+06
O00754		364074			4.38112e+06		170592				708337	1.63921e+06					58749.1					259719	2.24872e+06		1.90986e+06	2.63377e+06
O14498	336859	3.80717e+07		2.94745e+06	2.99412e+07	1.13418e+07	1.65983e+07	2.34297e+07	6.61607e+07	3.54888e+07	5.42668e+07	5.38194e+07	2.67538e+07	3.43749e+07		2.95172e+06	1.52199e+07	671480	1.12913e+06	4.45234e+06	1.17105e+06	4.27643e+07	4.25481e+07	3.88887e+07	1.43815e+07	3.09197e+07	5.40357e+06	3.19444e+07
O14732		289433			243892				211291			864815		219346						587518		2.13777e+06	266207	167162		287322	256413	159089
O14745	77669.6	9.78644e+06	84945.4	1.15102e+06	2.35876e+06	3.44762e+06	1.38252e+06	7.65468e+06	1.1476e+07	855003	5.65545e+06	1.28309e+07	6.53741e+06	3.40109e+06	741764	1.9207e+06	2.59914e+06	606819	1.11659e+06	6.18523e+06	664034	1.21895e+07	5.33872e+06	3.87108e+06	4.53058e+06	4.00457e+06	1.03298e+06	2.00031e+06
O14773	1.20267e+06	20158567	143739		3.70949e+07	2.0716e+06	2.29805e+07	6.66762e+06	1.87191e+07	1.3283e+07	2.50083e+07	3.39084e+07	1.56897e+07	1.85359e+07		5.9887e+06	6.20012e+06	2.04028e+06	2.40243e+06	4.63885e+06	5.2044e+06	4.45293e+07	4.54346e+07	2.28879e+07	2.88e+07	9.7025e+07	4.5207e+06	9.26269e+06
O14786				57608.1	347881			156133		124437		541746		117109		154701	282555					516084	1.02574e+06	596270	249781	291612
O14818		252511																				3.51117e+06		260288	52916.2		1.94654e+06
O14950		190528				3.05426e+06		792475	293767	1.57856e+06			3.37694e+06	98981.8						1.12199e+06		878551		223252			9.99254e+06
O15144		761681			153487	100685		634535	687321	1.10659e+06		1.56845e+06	5.59055e+06		53274.2		763101			6.25714e+06		3.26009e+06	271639	755840		151301	2.18787e+07
O15197		3.58e+06			5233089	227443	1.53416e+06	1.75874e+06	8.15929e+06	3.8046e+06	8.1068e+06	1.07703e+07	1.74023e+06	5.42788e+06	145748	971212	2.73369e+06		1.91148e+06	6.22851e+06		8.00586e+06	9.5462e+06	8.65248e+06	3.14898e+06	5.72103e+06	6.03296e+06	3.3583e+06
O15230		1.69334e+06			203391	258631	319321	780284	1.03132e+06	264555	600204	1.21335e+06	319377	1.00612e+06	23030.5	418405	536775	249931	413049	78675.8	191993	397477	1.04455e+06	1.07524e+06	257923	833788	849998	1.19607e+06
O15240	4.77602e+06	937505	25495553		744358	5.64592e+06	5.81805e+06	179926	312142	336373	2564030	1.58339e+06	2.04673e+06	1.07241e+06	610462		988165	2.50677e+06		3.6132e+06	2.13971e+06	2.62979e+06	798345	3.08841e+06	1.07069e+06	3.93729e+06	868215	1.54668e+06
O15393		9.93217e+06		243370		212071	1002514		4.84814e+06		921399			714714	143423	1.48028e+06			218852	530224	158734		1.41794e+06	429206	267427	633291		295679
O15394				345795	369514		834757		69488.1	342733	1.09594e+06	89244.9		260645			102672	91920.3			493397			255223		851150		1.07453e+06
O15444	238355		1328719	1.32272e+06		732225	814033											239574			118446
O43155								764092	2.86144e+06	1.15763e+06		891241		494548			405951					4.12502e+06	1.23474e+06	864168	1.59745e+06	652775		292411
O43175		4.16699e+06						206570	2.07988e+06			149578	4.75814e+06				122115					984110		460650
O43278	371187	9.2886e+06	1.46499e+06	1.24281e+06	1.00285e+06	1.70611e+06	5.95636e+06	4.66956e+06	1.3898e+07	4.31195e+06	1.48199e+07	7.08895e+06	2.11161e+06	6.14863e+06		1.94427e+06	2.95101e+06	843461	235163	5.51766e+06	979834	1.1028e+07	7.57579e+06	9.77124e+06	8.07219e+06	6.16436e+06	5.48967e+06	5.00096e+06
O43291		3.13552e+06	6.19067e+06	1.21035e+07	4.28595e+06	4461171	1.05062e+07		3.73396e+06	2.89903e+06	6.84732e+06	4.39328e+06		1.97436e+06	2.87492e+06	3.65356e+06	3.10365e+06	3.97995e+06	1.14578e+06	1.60083e+06	3.24696e+06	916800	4.35694e+06	4.5995e+06	1.34538e+06	5.22596e+06	3.30733e+06	3.69548e+06
O43451	433373	9.38468e+07		4.74734e+07	7.00741e+07	5.77853e+06	5.77676e+07	3.67437e+07	1.12805e+08	4.45244e+07	7.55991e+07	1.1003e+08	4.84747e+07	3.16481e+07	579790	1.38524e+08	2.5625e+07	336613	4.83193e+07	3.85906e+07	188614	1.15033e+08	2.28037e+08	3.81521e+07	2.33227e+07	1.44802e+08	2.45269e+07	2.47313e+07
O43490	51162	1.81853e+07		2.42756e+06	6.75763e+06	8.16148e+06	1.01111e+07	1.84455e+07	2.38711e+07	6.49775e+06	7.29097e+06	1.55005e+07	2.97119e+06	3.47187e+06	2.12954e+06	5.43328e+06	1.17973e+07	1.99084e+06	585717	1.1685e+07	1.58942e+06	2.18573e+07	1.77335e+07	2.01779e+07	7.05633e+06	9.60798e+06	4.76882e+06	3.50468e+06
O43493	665614	252964	654106	235925	404524	449922		306996	684243	260915	71806.5	342491			101930			131701		252279		444786	340246	779377	302345	186769		377474
O43505	392816	9.4347e+06	177533	244636	1.27867e+07	482397	3.46185e+06	1.77942e+07	1.79178e+07	8.26413e+06	1.3481e+07	1.37596e+07	1349610	1.02012e+07	471167	4.49175e+06	8.7659e+06	871571	1.10789e+06	1.01387e+07	320930	3.11292e+07	2.73527e+07	2.55213e+07	9.72354e+06	1.08749e+07	4.02682e+06	9.94645e+06
O43567	2.14957e+06	3.39254e+06	9.65846e+06	1.18048e+07	4.11248e+06	3.4298e+06	6.31015e+06	925803	2.8936e+06		4.50637e+06	960427	682005	246947	3.908e+06	2.46147e+06	5.0162e+06	6.95239e+06	1.36947e+06	2.82976e+06	4.86378e+06	9.46139e+06	2.80574e+06	5.08576e+06	1.89778e+06	2.64568e+06	315391	366266
O43570		916191							2.11234e+06	825298		465909	347788	130565		208757	292649		342652			2.17781e+06	1.59669e+06	2.18712e+06		821603	505046	936343
O43598	141911		178899			168401		468377			422082	610120										2.84384e+06	571516	508846	246729
O43633	515875	2.88634e+06			656892	363758	3.68451e+06	362004	4.2332e+06	2.52252e+06	2610179	2.10662e+06		1.04052e+06	733493	366301	1.37975e+06	1.01613e+06		1.88184e+06	527125	4.3812e+06	4.59478e+06	3.48034e+06	3.78713e+06	1.62042e+06	889304	244486
O43653	146169	1.55394e+07	3.07385e+06	1.09131e+06	1.14436e+07	1.72133e+07	4.93763e+06	1.0147e+07	1.78504e+07	3.71954e+06	2.08616e+06	2.11094e+07	4.25378e+06	4.81465e+06	5.93446e+06	6.34023e+06	2.80575e+06	2.31063e+06	4.19338e+06		2.08772e+06	2.50495e+07	8.11597e+06	4.40533e+06	560963	5.49034e+06		1.07332e+07
O43657		2.11357e+06							1.35811e+06	153249	394111			77267.9		504641	106118					771371	634051			712707		218552
O43692	4.74405e+06	1.86644e+06	8.10517e+06				3.78422e+06								980629			1.12345e+06			1.52347e+06
O43707		1.99618e+07			8.98768e+06	2.42834e+06		1.58254e+07	1.74535e+07	1.57438e+07	221415	2.63678e+07	8.21904e+07	2.98778e+06	3.17495e+06	555119	1.43752e+07	99235.8	53130	1.35643e+08		5.68965e+07	8.63767e+06	3.1051e+07	3.49345e+06	3.05907e+06	1.83883e+08	4.47245e+06
O43852		120266	165975			223120	200818	614650	602114	420276		484406	76347.5		22287.5		155874	198808			96109.4	603759	827377	1.68407e+06	448250			456650
O43866	1.89082e+06	230141	6.01525e+06	8.70023e+06		993912	2.80496e+06		743669	1.61023e+06	572383	1.24559e+06		129419				667679		595013	526074			1.05915e+06	250514		2.14469e+06	270954
O43895		1.13269e+07			7.91088e+06		2.41989e+06	6.65943e+06	1.03599e+07	2.35658e+06	1.19476e+06	1.47205e+07	2.30395e+06	7.04115e+06	36946.8	3.94394e+06	2.14935e+06	71081.7		904308		2.18238e+07	1.16849e+07	5.04775e+06	5.14523e+06	1.66025e+06		3.15197e+06
O60271		227325							223125		81800.4	571360					66174.8					715645	80250	253303		65858.9
O60279	989138		3.45629e+06	1.97693e+06			3.60468e+06				273820			131989			106461	863959			2.33349e+06							908384
O60494	1.96284e+06	2.4245e+08	2.89793e+06	1.33562e+07	1.79217e+08	8.84468e+06	5.74785e+07	1.21059e+08	2.35798e+08	1.27339e+08	113412171	1.88894e+08	4.87934e+07	6.64235e+07	3.8816e+06	1.33369e+08	1.36033e+08	6.33184e+06	4.54312e+07	7.56215e+07	1.06854e+07	3.27586e+08	3.55442e+08	2.06547e+08	1.47628e+08	3.06318e+08	1.06823e+08	8.88922e+07
O60635	1.52813e+06	2.47011e+07	612940	7.70205e+06	11098461	9294426	8.67038e+06	2.8961e+07	19424578	9.35693e+06	9.33156e+06	1.5873e+07	5509089	6.21889e+06	3.05358e+06	1.03453e+07	644578	4.65462e+06		1.9021e+07	1.39035e+06	2.63685e+07	6925061	1.03288e+07	7.83002e+06	5.6038e+06	4037603	7198848
O60814		1.37848e+06				2.80148e+06		3.88724e+06	2.29922e+06	1.18826e+07		1.89968e+06	4.49007e+07	527591	4.91836e+06					1.89991e+07		1.68001e+07	829037	2.36709e+06			101528647	811171
O60888	225744	4.74357e+06	3.24702e+06	1.13047e+07	2.68872e+06	1.36422e+06	2.68784e+06	7.00619e+06	5.79489e+06	4.63043e+06	4.59497e+06	5.25936e+06	1.61467e+06	4.4875e+06		1.24428e+06	968438	2.59126e+06	194148		2.35965e+06	5.5949e+06	6.35846e+06	6.98245e+06	3.57134e+06	3.01615e+06	2.65839e+06	2.4302e+06
O75015			515412			8.78502e+06	1.25852e+07	691906				636121	3.34429e+06	855206		1.2504e+06	350071		2.33624e+06		1.06356e+06	847352	2.32133e+06		2.03162e+06
O75022		185758				207768			489790	546992			210312	204124			173448		201203				64100.5	650264	348728	534029		411054
O75074	137030	330409		2.68498e+06		133275		669816	1.44672e+06	605948	503858	561011				561298	227638						333782	612353		237392	282717	242769
O75083		2.34698e+06						3.56272e+06	1.50023e+06	2.54584e+06		1.26943e+06	1.19785e+06		152187		683551	74276.1		7.07318e+06		7.61074e+06	563838	2.7203e+06			3.84368e+06
O75084				349947		1.09031e+06	767839		509598	324082	1.25211e+06			107115		351390					546233				816064			503803
O75131		268796				358870	112815	429420	761496		2.66988e+06	377437	3.77499e+06	560803		350016	1.17751e+06		456708	2.5261e+06		1.74611e+06	7.71645e+06	1.35218e+06	752375	772320	6.79159e+06
O75144	762036	3.16192e+07	1.52693e+07	5.1585e+06	7.73244e+06	1.2614e+07	4.4045e+07	2.38903e+07	6.22403e+07	2.72069e+07	22015422	3.05356e+07	7.67553e+06	2.47995e+07	1.09234e+06	1.15056e+07	9.88045e+06	1.0819e+07	7.56604e+06		2.38526e+07	3.95722e+07	4.52634e+07	4.52705e+07	1.16416e+07	2.67058e+07	1.84952e+07	2.42125e+07
O75223	796809	146724	2.00797e+07	7.15436e+06	890265	3.6556e+06		819217	1.03307e+06	3.63362e+06	258251	883371			4.78146e+06	168845	1002114	382143		2.34392e+06		9.0166e+06	1.09419e+06	1.63487e+06	180966	248208	8.76522e+06	506810
O75264	314427		942007	342532	1351308						764051	5.13163e+06		1.1544e+06	131735	633497	812227	434353		1.04417e+06	120453	2.27087e+06	2.02547e+06	1.56997e+06	745451			1.38035e+06
O75309		3.83987e+06		106405	2.54105e+06		238951	4.33898e+06	7.50343e+06	3.66872e+06	2.39124e+06	3.11731e+06	284885	3.42758e+06		1.1159e+06	1.14707e+06			1.33212e+06		2.825e+06	1.87794e+06	5.99162e+06	162976	257687	618325	3.37214e+06
O75326												228540		254492			173139			94277.2		94096.7	240859	886321	46808.7
O75339	235068	3.70539e+06	97660.6	2.70603e+06	5.41356e+06	2.63521e+06	5.07716e+06	598276	5.277e+06	1.70247e+06	4.65844e+06	4.9201e+06	2.5059e+06	8.16186e+06	684849	465985	3.83835e+06	927757	1.9585e+06	1.25639e+06	1.92544e+06	1.70787e+06	5.09594e+06	6.01681e+06	8.86244e+06	1.42788e+07	1.51424e+06	7.37844e+06
O75340	219357	4.0123e+06		292489	1.78922e+06	1.92049e+06	2.21298e+06	2.24946e+06	5.55017e+06	1.77561e+06	7.09031e+06	1.43062e+06	1.84232e+06	1.05147e+06		1.28259e+06	553734	330662	575163	2.20322e+06	217792	4.11016e+06	6.29626e+06	5.47122e+06	3.02636e+06	1.17423e+06	4.4349e+06	1.37904e+06
O75351	57500.7	4.88589e+06		202082	3.60629e+06	811293	5.54277e+06	6.20808e+06	9.15237e+06	1.03755e+06	3.40112e+06	6.37665e+06	1.80442e+06	3.8357e+06	53540.5	1.55314e+06	1.36162e+06	666236		4.77431e+06	346053	6.98076e+06	9.75242e+06	4.85038e+06	3.73181e+06	3.99917e+06	620473	1.05167e+06
O75369	95693.5	471319	493070	9.69711e+06		277373	3.73873e+06	934274	625368	1.01152e+06	3.05531e+06	1232319	306005	1.57909e+06	287278			2.34137e+06	249517		626932		993306	4.27216e+06	1.49149e+06	1.46374e+06		1.01082e+06
O75487		5.97908e+06			3.16662e+06			5.42221e+06	3.43184e+06	2.25679e+06	4.40584e+06	7.06788e+06		3.04335e+06		2.86142e+06	1.11838e+06			2.59961e+06		9.75427e+06	1.6254e+07	5.76488e+06	1.4633e+06	6.33125e+06	606234
O75503		6.85123e+06			6.19424e+06	537362	2.58413e+06	3.23005e+06	8.49152e+06	5.92403e+06	8.88669e+06	8.10869e+06	4.70772e+06	4.52469e+06		3.68111e+06	3.50029e+06	104849	1.022e+06	6.24294e+06		1.07004e+07	1.04926e+07	1.11095e+07	4.47568e+06	9.42817e+06	4.62948e+06	2.16479e+06
O75594	9.45754e+06	1.1331e+08	5.99335e+06	8.31446e+06	5.64313e+07	3.70331e+07	7.9698e+07	8.94264e+07	1.16694e+08	1.93842e+08	4.04355e+08	2.67429e+08	2.07543e+08	2.4628e+08	2.47034e+06	1.31602e+08	7.32696e+07	2.57589e+07	2.0343e+08	2.39736e+07	1.18937e+07	7.66845e+07	3.07154e+08	1.37623e+08	1.06941e+08	344168796	1.34684e+08	1.03407e+08
O75629					291318			749949	527167			568608	130511	119477								933745	507034	663008		1.55662e+06	160641	220869
O75787		2980697			2.44674e+06			2.5839e+06	6.45786e+06	1.02526e+06	399763	4.1e+06	125349	1.85309e+06			1.15109e+06	63421.8		677134		5.43941e+06	4.10753e+06	4.74274e+06	4.18686e+06	569206		1.25912e+06
O75874	57549.1	2.6193e+07			4.38183e+06	148770	828898	1.23994e+06	8.62445e+06	877152	6.67626e+06	1.02296e+07	4.45351e+06	6.28468e+06	208364	1.80618e+06	3.04647e+06			6.45426e+06		1.60188e+07	8.15027e+06	8.6373e+06	1.14318e+07	4.62854e+06	4.05936e+06	3.10441e+06
O75882	321731	4.30162e+07	809935	1.51124e+06	6.74177e+07	2.16376e+07	57459400	3.35926e+07	7.75903e+07	4.46164e+07	5.02035e+07	5.34031e+07	2.56978e+07	3.36517e+07	1.54804e+06	4.79707e+07	2.82586e+07	2.10216e+06	3.38488e+07	2.76498e+07	5.00433e+06	5.61499e+07	5.32434e+07	5.91391e+07	32475519	6.45743e+07	4.0568e+07	2.35655e+07
O75891		2.41631e+06			1.66108e+06			1.28927e+08	1.22189e+06			5.74314e+06	835171	451893		81322.5	2.39076e+06		68516.2	1.79709e+06		5.71148e+06	1.31606e+06	2.06681e+06	175549	657322		321050
O75936		2.18134e+06			4.32591e+06			1.6524e+06	1.12715e+06	410421		4.57484e+06	248167	546383		571626	1.97449e+06			2.8281e+06		8.88202e+06	4.22891e+06	4.1193e+06	1.04459e+06	4.19861e+06	281871
O76076	455249	1.52966e+06		2.14697e+06	2.98097e+06	9.69859e+06	7.39321e+06				7.99361e+06	6.44321e+06	1.00158e+06	1.2309e+07	1.94422e+06	3.05907e+06	1.71168e+06	1.19315e+07	3.10768e+06	2264398	4.24699e+06		1.32393e+06		752685	6.44215e+06	3761501	258110
O94760		2.03329e+06			406532			764949	2.39986e+06		204615	1.30313e+07				340873	598479					1.13655e+07	1.10743e+06	1.59955e+06		1.0281e+06		202061
O94772	1.17014e+06	477961	2.37485e+06	2.40432e+06	2.03897e+06	2.59875e+06	8.82922e+06	1.18494e+06	1.06164e+06	1.03357e+06	2.03831e+06	808742	614894	1.59397e+06	454353	354407	1.47216e+06	3.37033e+06	435703	351335	7.5733e+06	1.27874e+06	427336	4.38666e+06	873452	1.04943e+06	1.31178e+06	4.66349e+06
O94832		388709		296546	28767.3	75534	64725.4	326749	271888	141589	65906.6	112718	76484	71794.1		59239.9			52641.2	630850		198102	71650.9		47239.3	58531.9	178508	124613
O94856		249849					302381	455095	272389			189518		201208								235740	153855	187998		98330.6
O94910		4.24402e+06			7.64693e+06			4.35346e+06	1.16416e+07	8.99845e+06	1.97825e+06	7.92726e+06	1.15916e+06	5.25662e+06	225517	3.92171e+06	2.14257e+06	350694	852151	908548	889273	1.00328e+07	7.22966e+06	6.03619e+06	1.78368e+06	4.52359e+06	1.15731e+06	2.36064e+06
O94919	713335	4.17302e+07	204983	2.53379e+07	5.21433e+07	4.0589e+07	1.19738e+08	4.42333e+07	9.45415e+07	1.01594e+08	1.81867e+08	1.45586e+08	1.46256e+08	1.81713e+08	607936	4.18977e+07	4.54311e+07	1.03274e+07	4.62186e+07	2.17947e+06	1.83072e+07	3.45231e+07	7.26333e+07	9.33576e+07	4.61676e+07	1.64426e+08	2.61937e+07	163451857
O95274		193292	1.85284e+06		434333	8.34752e+06	498318	445353	82988.3	263490							263891	123128					57776.1	396670	224411		1.73011e+06
O95336	161569	4.20652e+07		8.08531e+06	6.13375e+07	1.50093e+07	2.63578e+07	5.34831e+07	6.4136e+07	6.74454e+07	9.41008e+07	1.13589e+08	9.67163e+07	9.71801e+07	538788	2.28284e+07	3.97437e+07	3.40544e+06	1.02164e+07	2.94426e+07	2.04898e+06	6.499e+07	9.83939e+07	5.90704e+07	1.55246e+07	1.10465e+08	1.62962e+07	8.92755e+07
O95342		1.07471e+06		322041	876168	883066		1.34771e+06	988838		824300	844710	858898	459464		346425	674936			1.49763e+06		1.99028e+06	1.77343e+06	1.24588e+06	665032	1.03597e+06		223850
O95445		1.64644e+06				754350	3.28156e+06	2.62445e+06	1.80248e+06	2157642	2.19749e+06			985614		763482	471236	204101	416509	2.05163e+06	184498	1.94569e+06	703051	914596	829137	3.04464e+06	1.36562e+06	1.19518e+06
O95490		344485			411637		52248.3	110627	441825		368957	376371		34614.3		131855						309121	312203	296812		273791		242187
O95497		1.8127e+06		2.14869e+06	2.48524e+06	602154	1.03793e+06		4.26108e+06	383665	595935	6.50891e+06	1.77114e+06	1.45617e+06		3.25679e+06	1.24703e+06				59329.6	3.15482e+06	8.20894e+06	3.19633e+06	703473	982184	216685	1.01431e+06
O95633					90591.3				44225.2	77170.4	275703	201812													178066
O95716		2.24892e+07				83548.9	51112		9.7424e+06				216473	735654		5.03504e+06				531460		63775.9	289270		3.08247e+06	298875	531515	4.77009e+06
O95865	58310.3	18027493		350474	2.13738e+07		3.86781e+06	8.46851e+06	3.62547e+07	3.00904e+07	5.64501e+06	3.25918e+07	1.5243e+07	3.32626e+07		1.34775e+07	4.14083e+07	2.2602e+06		1.77172e+07	1.97413e+06	1.68741e+07	4.00483e+07	5.81029e+07	1.12927e+07	2.85471e+06		5.23122e+07
O95954		3.54462e+06						651733	1.22716e+06	332144		3.4873e+06		63533.5			754927					7.04718e+06		1.09183e+06		1.12018e+06		249356
O95967	961155	5.94105e+06	3.79016e+06	2.43983e+06	5.16698e+06	3.50737e+06	2.51911e+06	2.98586e+06	1.22291e+07	6.3632e+06	4.5258e+06	1.54939e+07	3.37164e+06	7.41228e+06	1.10551e+06	2.29647e+06	5.79379e+06	3.87963e+06	2.58959e+06	9.16436e+06	2.53822e+06	8.67929e+06	1.35194e+07	1.90196e+07	2.84462e+06	8.13957e+06	1.2652e+07	1.24147e+07
O95971		161410					161352	138222			194973	237871	263822		31506.7							368281	646383		117348	618959
O95998		1.86387e+06	2.85775e+06		1.61497e+06	300005	1.87424e+06		1.26093e+06	307738	245063			1.54892e+06	1.08894e+06			397656			2.06888e+06		1.51756e+06	246765	4.38516e+06	658425		769414
O96009	660800	3.82737e+07			1.55324e+07		6.54418e+06	4.3604e+06	2.46569e+07	1.01369e+07	1.05154e+07	1.70763e+07	2.10894e+07	1.61395e+07		1.05834e+07	8.54636e+06	1.07853e+06	3.622e+06	2.07538e+06	555864	5.51114e+07	6.1892e+07	2.01396e+07	1.9205e+07	5.12719e+07	3.12141e+06	4.30751e+06
O96033		417392							980235					2.21624e+06		303876							2842647	764309	739749	1.25432e+06
P00167	32517.6	184131												72227.3			78679.1	238532	111036			274213		131337	103310	461696		89427.9
P00338		3.70083e+06				713557				940428	697439	1.34881e+06	1.26924e+07	502618	301611		1996516	28437.9		2.32099e+07		5.05385e+06	1.35751e+06	5.97142e+06	298824	2.52744e+06	2.77444e+07	311640
P00352		1.84925e+07		276914	1.06972e+07	210341	2.42111e+06	2.68709e+07	1.30341e+07	1.35478e+06	1.08781e+07	3.4801e+07	3.20994e+06	4.11005e+06	331332	4.05715e+06	9.39797e+06	189500	120993	1.12369e+07		3.18636e+07	1.09085e+07	1.31111e+07	2.34327e+06	1.27194e+07	539089	3.99888e+06
P00390		2.21601e+06			152625			356283	1.14404e+06			1856071	1.5292e+06				171106			1.5343e+06		2.30487e+06	609677	1.19597e+06			1.45853e+06	639524
P00441	708233	2.12154e+07	1.51157e+06	1.74511e+07	699903	8.19091e+06	1.74647e+07	1.53818e+07	1.5955e+07	4.23054e+06	1.65691e+07	3.08288e+07	16165960	4904630		8.81938e+06	9.76563e+06	1.32105e+06	2.9744e+06	188808		3.34197e+07	3.46638e+07	1.46105e+07	4.54125e+06	1.34459e+07	1.81438e+06	1.66585e+07
P00450	6.63557e+06	4.30539e+08	5.14773e+06	2.45556e+07	6.55574e+08	7.64929e+07	1.07678e+07	5.26388e+08	6.85673e+08	6.66841e+08	3.89711e+08	6.28264e+08	1.40243e+09	3.67771e+08	9.4315e+06	3.77347e+08	1.50015e+08	1.1927e+07	9.04335e+07	1.70918e+08	1.99775e+07	2.78312e+08	3.43188e+08	3.01004e+08	1.26756e+08	4.48362e+08	2.00606e+08	2.73809e+08
P00491		3.63703e+06			1.33723e+06	164866		1.96568e+06	2.45442e+06	390041	369888	3.47204e+06	2.91809e+06			346816	1.0093e+06		147311	4.20461e+06		1.01003e+07	3.8046e+06	3.7621e+06		3.65949e+06	3.64147e+06	840949
P00558		4.03012e+07		885751	6.41951e+06	4.93396e+06	1.55784e+06	2.69208e+07	2.72886e+07	1.10912e+07	3.21525e+06	4.70238e+07	3.83842e+07	1.01561e+07	1.66392e+06	4.70026e+06	1.92806e+07	663219	719641	3.81001e+07	254299	5.12888e+07	2.14712e+07	2.45403e+07	6.38024e+06	7.27066e+06	1.44414e+07	3.15007e+06
P00734	2.31522e+07	1.85e+08	9.68339e+07	1.70342e+08	4.62529e+08	3.67246e+08	6.48288e+08	3.7217e+08	4.33631e+08	3.99394e+08	3.95733e+08	5.18586e+08	2.4814e+08	2.99308e+08	2.55081e+08	3.1732e+08	2.83562e+08	2.34197e+08	1.95866e+08	3.85265e+08	4.82748e+08	4.46382e+08	5.21834e+08	5.22743e+08	1.38172e+08	4.0288e+08	3.19263e+08	3.61763e+08
P00738	2.8811e+06	1.67226e+06	967202	1.16965e+06	2.57479e+07	5.79503e+08	1.62708e+07	7.56924e+07	4.02128e+06	6.30478e+07	1.38061e+07	2.0611e+07	3.1257e+09	3.42072e+07	7.26165e+06	2.20612e+08	2.71061e+07	2.29411e+06	3.84479e+06	7.3427e+07	1.06671e+06	4.29321e+07	2.69373e+08	4.8803e+07	2.38648e+06	1.87404e+07	1.26291e+08	6.61389e+06
P00740					858294	402613	497942			703289	70521.7	1.70418e+06	483704					557155	582986		634675		1.5263e+06					1.11794e+06
P00746		1.58711e+07		117321	9.4893e+06			3.061e+06	1.33159e+07	1.06072e+07	773448	1.78335e+07	6.23745e+06	6.70086e+06	24844.9	1.1726e+07	1.07925e+07		4.64046e+06	4.81085e+06	583269	1.82811e+07	5.09354e+07	8.2712e+06	258152	7.27825e+06		1.73549e+07
P00747	4.3703e+06	7.34154e+07	2.07419e+07	28341613	5.70845e+08	1.84734e+07	1.95888e+07	2.14438e+08	1.47672e+08	3.466e+08	2.25066e+07	3.56546e+08	1.14842e+08	1.20429e+08	1.04682e+07	1.021e+08	6.55547e+07	2.11111e+07	5.75031e+07	1.00952e+08	2.99866e+07	4.5012e+07	1.44913e+08	1.16746e+08	3.74468e+07	9.78695e+07	1.89475e+08	1.62701e+08
P00748		2.97118e+06			2.20252e+06	563062		604026	2.54506e+06	2.24958e+06	629296	659814	898420	222203		1.5718e+06	550993	136319	2.02128e+06	1.49603e+06		1.056e+06	3.05525e+06	1.32985e+06		1.63205e+06	3.84601e+06	3.25043e+06
P00749	791625	1.28685e+08	1.02424e+07	1.70505e+06	5.17316e+07	3.43232e+06	1.06507e+06	1.02518e+08	8.49294e+07	6.82728e+07	1.81122e+06	7.14218e+07	3.39892e+07	7.06203e+07	4.84768e+06	5.52554e+07	4.30873e+07	8.06339e+06	3.0768e+07	1.88647e+08	8.94266e+06	1.45867e+08	2.70269e+08	1.12166e+08	6.78342e+07	6.25951e+07	1.54433e+08	2.90694e+07
P00751		9.15011e+06	989651	477801	1.35577e+07	5.90728e+06	4.24338e+06	9.40183e+07	8.59482e+06	4.25024e+07	7.82777e+06	5.43647e+07	7.72265e+06	9.60311e+06	4.25556e+06	2.7356e+06	5.81281e+06	1.49297e+06	1.98012e+07	2.5563e+07	2.49557e+07	2.69144e+07	9.5737e+06	1.17998e+07	6.72991e+06	6.02377e+07	2.99525e+07	6.7656e+07
P00915	408775	3.28787e+06			7.3945e+06		1.10895e+07	1.22821e+07	1.01813e+07	4.14047e+07	4.55494e+07	6.28347e+06	9.26971e+07	2.25326e+07		970027	1690559		1.51324e+07			1.51293e+07	1.04273e+07	4.73099e+06	2.89617e+06	6.62948e+07	2.43678e+06	1.43086e+07
P00918		1.44639e+07		3.60767e+06	3.10748e+06	876764	6.96424e+06	1.5613e+07	1.14513e+07	4.49149e+06	3.87865e+06	1.4554e+07	1.23615e+07	3.62287e+06	75099.6	5.11412e+06	4.30269e+06	2.50708e+06	1.38448e+06	6.77664e+06	313006	1.41608e+07	1.89302e+07	7.73401e+06	5.56841e+06	6.96294e+06	3.85782e+06	3.64012e+06
P00966	185197	3.93834e+07	243699		3.29141e+07	147205	403822	11830641	2.33473e+07	9.43868e+06	4.11995e+06	8.18073e+07	7.31822e+06	7.11139e+06	312823	3.03412e+06	1.14329e+07	94580.9	1.16477e+06	2.13828e+07	491196	8.35621e+07	2.92841e+07	2.71284e+07	7.64541e+06	2.8283e+07	5.00619e+06	7.19232e+06
P00995	8.63488e+06	678774	2.73669e+07	1.24863e+07	1.44928e+06	3.5294e+06	989076	2.60163e+06				665420			5.37065e+06	3.47488e+06	3.6767e+06	26483514	377659	7.10292e+06	8.48497e+06	5.31376e+06	5.2017e+06	7549150	1.21583e+06			1.76292e+06
P01008	2.12903e+06	3.11908e+07	3.48725e+07	1.83739e+07	7.77712e+07	6.8031e+07	6.78095e+07	2.63278e+08	6.5496e+07	2.14504e+08	7.14585e+07	1.07362e+08	9.78487e+07	6.64936e+07	3.45163e+07	5.71477e+07	1.21411e+07	1.23005e+07	2.91931e+07	5.60624e+07	9.83248e+06	4.95995e+07	6.73473e+07	4.77182e+07	8.99261e+06	3.60296e+07	9.2561e+07	7.42571e+07
P01009	1.64216e+07	6.36048e+08	2.78719e+08	1.94128e+08	4.55988e+08	4.75133e+08	1.66883e+08	2.31837e+09	8.45547e+08	1.52014e+09	5.56985e+08	1.04715e+09	8.44762e+08	3.57061e+08	1.01761e+08	1.144e+08	3.88044e+08	3.01793e+07	1.26036e+08	4.78932e+08	3.04676e+07	7.08286e+08	5.79056e+08	7.80003e+08	2.06489e+08	3.18568e+08	7.61979e+08	3.37815e+08
P01011	3.71214e+07	4.12976e+08	1.23169e+08	4.23746e+08	5.413e+08	4.44156e+08	5.22453e+08	2.73746e+08	6.24766e+08	4.83361e+08	5.64407e+08	8.37578e+08	7.76273e+08	4.358e+08	62810884	3.43064e+08	1.6428e+08	7.58027e+07	2.07614e+08	1.69501e+08	7.12192e+07	2.43794e+08	4.799e+08	2.64362e+08	1.45355e+08	3.78349e+08	3.88936e+08	3.12303e+08
P01019	77597.5	1.98196e+07		2.09335e+06	5.12676e+07	3.11642e+06	2.50293e+07	3.60284e+07	2.23105e+07	6.66016e+07	3.10111e+07	5.6395e+07	1.43471e+07	2.72344e+07	120524	9.11941e+06	9.64679e+06	1.47147e+06	8.43993e+06	4.90837e+06	1.62909e+06	1.262e+07	6.56848e+07	1.85006e+07	4.15582e+06	2.36163e+07	1.7726e+07	4.05523e+07
P01023		1.15998e+06	214437		5.75142e+06	9.48295e+06		1.58835e+07	1.73325e+06	1.47675e+08	2.75539e+06	1.2579e+07	3.15673e+07	675410	2.48555e+06		2.4936e+06		425410	4.07546e+07		1.25809e+07	2.18165e+06	1.47337e+07	1.48937e+06	4.85463e+06	6.40804e+07	1.08755e+06
P01024	284660	2.28072e+07	4.14357e+06	822453	8.24247e+07	2.70252e+07	2.61835e+06	7.23608e+08	2.68961e+07	2.02004e+08	3.88491e+06	1.13895e+08	7.05117e+07	3.02458e+07	1.16992e+07	2.36374e+07	3.04074e+07	1.51428e+06	6.0918e+06	2.24521e+08	645764	9.17693e+07	1.01218e+08	8.73974e+07	2.69871e+07	4.18135e+07	1.67475e+08	5.3655e+07
P01033		4.43058e+07		202778		364074	4.99107e+06		2.78464e+07		9.00368e+06			2.02298e+06		3.12589e+06		1.37087e+06	1.05167e+06		2.46319e+06	967414	1.5965e+06	520272	2.10289e+06	3.31956e+06		4.10146e+06
P01034	2.84628e+06	1.31405e+08	6.1238e+06	7110716	7.66694e+06	1.23929e+07	1.55122e+07	6.35645e+07	1.94179e+08	7.00346e+07	8.1619e+07	1.76943e+08	5.88164e+07	1.10754e+08	6.73796e+06	7.10801e+07	6.45351e+07	7.8569e+06	2.98386e+07	15793007	1.84726e+07	1.86684e+08	1.89343e+08	1.55607e+08	6.32241e+07	9.29965e+07	7.88952e+07	8.75948e+07
P01036		2.88396e+06		4.34608e+06	1.60547e+06	5133346	2.61527e+06		1.78718e+06	380195	1.43928e+07	1.69511e+06	5.99007e+06	1.7119e+07	1.09371e+06	574088	3.20855e+06	2.86218e+06	1.81538e+06		3.85695e+06		2.73597e+06	8.38659e+06	3.07914e+06	5.98633e+06	7.89607e+06	2.78365e+07
P01040	1.37947e+07	1.11086e+06	4.2733e+07	9.27741e+07	837118	8.61173e+07	1.3159e+07	4.53419e+06	2.03327e+06	8482650	7.38438e+06	6.91492e+06	2.36195e+06	1.08544e+07	2.69575e+07	1.89746e+06	2.17242e+07	1.67088e+07	1.37852e+07	4.66391e+07	2.21857e+07	1.04555e+07	225720	1.58916e+07	9.23174e+06	2.58551e+06	1.48602e+07	3.21092e+07
P01042	6.16376e+07	2.53735e+09	4.13729e+08	3.04521e+08	1.58337e+09	1.2665e+09	1.51861e+09	2.38438e+09	3.28627e+09	1.95019e+09	2.15172e+09	2.70309e+09	1.00058e+09	1.86311e+09	3.3485e+08	2.16093e+09	1.4483e+09	4.30125e+08	1.37855e+09	1.01325e+09	7.64508e+08	2.95009e+09	3.90312e+09	2.79327e+09	1.21577e+09	2.24143e+09	2.36143e+09	1.39394e+09
P01116		1.10904e+06					190224		656243		364720	990072		227183	73854.2	94089.9	359667						390099	1.47224e+06		269120
P01127	770419		1.44446e+06	4.69761e+06			1.99683e+06								316420			2.00188e+06	193798		988173					887547
P01130				536374	5.88276e+06			2.11103e+06	80530.3			983571	834746	69446.7	1.21743e+06		59735.2	903692	99350.1		258833					205247
P01133	1.12576e+07	6.423e+08	1.81517e+07	2.10318e+07	5.7779e+08	5.12746e+07	1.13323e+08	4.5084e+08	7.78858e+08	3.61419e+08	1.51294e+08	9.23581e+08	2.97765e+08	6.12426e+08	5.24212e+07	2.51658e+08	5.47807e+08	5.06548e+07	7.38647e+07	4.37412e+08	8.9875e+07	1.27254e+09	7.8763e+08	9.04279e+08	3.20674e+08	2.07945e+08	1.78925e+08	5.66557e+08
P01189	337725	1.04696e+06	1.30848e+06	1.30974e+06		2.03187e+06	1.32435e+06		1.63689e+06		1.07726e+06	500849			704161		375804	315185	127356		934853	417819	1.0022e+06	470833		1171935		1.21874e+06
P01210	2.25194e+06		4.12755e+06	2.00465e+06		955783	366300					398656		96647.3	810068		924935	2.46079e+06		878350	1.69206e+06			980682	1.37077e+06			1.68194e+06
P01225	200012		7.68365e+06			321634					1.02731e+06	485156			662497		318848	597591		119918	389301			85659.4
P01258	507828	310581	2.7921e+06	2635760		693614		1.30756e+06	1.63068e+06		412616	1.44208e+06		127432	701672			429351		541557	543338			697440				964059
P01591	933735	7.27684e+07	4.22191e+06	2.18823e+07	3.72045e+07	2.42297e+07	2.22443e+07	4.24842e+07	7.77986e+07	8.48397e+07	3.08398e+07	6.98346e+07	3.26326e+07	6.26776e+07	1.55532e+07	3.30363e+07	3.50486e+07	8.98968e+06	2.00215e+07	6.58015e+07	7.41629e+06	1.3307e+08	1.12692e+08	7.60521e+07	6.52513e+07	1.01077e+08	8.68168e+07	6.12489e+07
P01593	2.07162e+06	1.67093e+07	5.50191e+06	171222	2.75694e+07	3.35762e+07	4.36764e+07	1.02004e+07	1.30861e+07	1.90244e+07	4.55797e+07		3.66694e+07	129816	1.64823e+06	2.65644e+07	2.45681e+07	1.78867e+07	6.46968e+07	5.2731e+06	2.01941e+07	1.2343e+07	3.42401e+07	30815046	1.75159e+07	8.56687e+07	2.40025e+07	13080078
P01599		2.76354e+06	176674		1.67099e+06	160589	876438	5.08793e+06	3.41048e+06	4.59418e+06	6.20123e+06	3.56717e+06	2.14666e+06	4.09532e+06		5.4664e+06	2.22414e+06		3.76028e+06		729616	1.64172e+06	9.66885e+06	1.57247e+06	758509	1.2463e+07	1.19955e+06	4.83498e+06
P01601		275667				232808		1.09242e+06		2.14222e+06	674600	1.77778e+06	484707	642203		472258	528000	65740.4	1.6979e+06				963916	932548		1.69506e+06	746428	294675
P01619	8.77558e+06	5.44896e+07	1.37141e+07	3.77359e+07	1.44945e+08	5.58351e+07	1.31784e+08	1.5862e+08	78801558	98583904	1.36309e+08	7.98456e+07	125713416	3.84188e+08	2052095	2.99984e+07	3.29842e+07	1.96189e+07	1.03458e+08	4445789	2.23985e+07	29139547	2.74814e+08	7.49147e+07	9.64632e+07	9.63072e+08	3.78555e+08	6.67301e+07
P01700	627888	1.09871e+07	2.42681e+06	3.7912e+06	6.50143e+06	5.3066e+06	1.25731e+07	23218854	10146232	1.29963e+07	10068640	1.00231e+07	1.90406e+07	1.25875e+07		3.78419e+06	5.04371e+06	3.66482e+06	6.19179e+06	1.35562e+06	607303	4.56851e+06	4163599	3.96142e+06	3228605	2.453e+07	10673626	2.84244e+06
P01701	118429	2.01192e+07	5.56316e+06		1.81411e+07	2.1068e+07	8.24934e+06	1.52804e+07	34119147	48111508	1.68303e+07	2.18926e+07	35638005	2.14641e+07	1.43877e+06	8.61392e+06	6.15166e+06	1.71839e+06	1.13402e+07	9026249	2.49042e+06	1.63763e+07	2.01177e+07	16465072	3.9639e+06	15110684	24695141	7.57822e+06
P01706		1.43346e+06			2.84819e+06	311910	2191191	5.40745e+06	1.55046e+06	8.70612e+06	3.02458e+06		1.76893e+06	2.50275e+06		3.02581e+06								2.64132e+06		12609451		268231
P01709		1.52212e+06			1.08607e+06	542491	9923677	8.64661e+06	6.08313e+06	11546382	3.13326e+06	11549487	5.77758e+06	16969767		1.97101e+06	2.9193e+06	360563	3.62473e+06		540891	1.26951e+06	4.7631e+06	5.68343e+06		16703376	4171029	3.51892e+06
P01714		135784			308121	578226	714141	739249	506366	1.92869e+06	254440	301419	244028	609554	135884		128542	170166			542579	64323.2	343614	714723	69742.8	493918	676553	2.04321e+06
P01743		138819					1.82892e+06		203986		3.32881e+06			913539		5.33763e+06	1.34266e+06		171643				5.86556e+06	5.61186e+06	4.93316e+06	1.6233e+06	498060	557824
P01764				2.7668e+06		2.01298e+06								275282	2.73563e+06	3.95238e+06	3.67132e+06	312671	3.20308e+06	8064812	230983			10097355	2555798	4.93734e+06
P01780		1.39809e+07			6.51995e+06		3.73092e+06		1.57477e+07			3.71069e+06	8.51234e+06	1.33735e+07	2.35287e+06		8.44582e+06	453438		1.75022e+07	292496	7.93038e+06	1.92534e+07	1.95369e+07	1.30656e+07	2.70297e+07	3.33248e+07	4.8335e+06
P01782	62618.5	1.24193e+07		2.01236e+06	2.49222e+06	1.17502e+06	2.69763e+06	11622260	1.22657e+07	8.47663e+06	1.11099e+07	8.04818e+06	8.26306e+06	6.66994e+06	1.06475e+06	5.45289e+06	8.24057e+06		1.05934e+07	8.32068e+06		7.09458e+06	5.61311e+06	1.30886e+07	5.2129e+06	1.59036e+07	9.38565e+06	5.32127e+06
P01817		166641										127190					54122.8		209336	94185.9			82746.9	144350		108500	186584
P01824	120663	9.42252e+06		1073393	7.7865e+06	2.56137e+06	8.15503e+06	1.11654e+07	4.87708e+06	8.08058e+06	1.12177e+07	6.69517e+06	1.56684e+07	1.30318e+07		3.88425e+06	2.37237e+06		3.24072e+06	3347546		6.75479e+06	1.13324e+07	4.55365e+06	4.30435e+06	1.86702e+07	1.38714e+07	3.71602e+06
P01833	7.08608e+06	7.66485e+08	4.42726e+07	1.18611e+08	4.16394e+08	1.75995e+08	3.09723e+08	3.67898e+08	6.97171e+08	4.02495e+08	5.77968e+08	6.48759e+08	2.92489e+08	4.00238e+08	3.97528e+07	3.77189e+08	2.76689e+08	4.38483e+07	2.49728e+08	3.12843e+08	5.70042e+07	8.55951e+08	9.61118e+08	6.0956e+08	4.38118e+08	6.50971e+08	6.1434e+08	4.41282e+08
P01834	2.61752e+06	6.32239e+08	1.81387e+07	9.26903e+08	3.3232e+09	9.47104e+08	4.44302e+09	5.78396e+08	2.31168e+09	1.22443e+09	1.6324e+09	4.67368e+09	1.73033e+09	9.04698e+08	3.17119e+07	2.54131e+09	4.06343e+08	8.79219e+07	1.36711e+09	4.35447e+08	1.45432e+09	1.90637e+09	3.05261e+09	5.04718e+08	3.64359e+08	1.27083e+09	3.90748e+09	6.16636e+08
P01859	2.59204e+07	7.97267e+08	2.08212e+07	2.38167e+08	1.05149e+09	2.59538e+08	1.58758e+08	1.63908e+09	1.08529e+09	1.00927e+09	1.79967e+09	1.21468e+09	1.98743e+09	7.23038e+08	1.38316e+07	7.5426e+08	4.29002e+08	7.72969e+07	6.21855e+08	1.31993e+09	7.37708e+07	8.44456e+08	8.43053e+08	8.54462e+08	5.96012e+08	1.10285e+09	1.81282e+09	4.07622e+08
P01860	2.38034e+06	4.36406e+07	2.8402e+06	8.77843e+06	1.76695e+08	1.77691e+07	3.96406e+07	9.8683e+07	6.53194e+07	1.02411e+08	8.87261e+07	1.62674e+08	3.02299e+07	1.51563e+07	1.34296e+07	1.53961e+07	3.00889e+07	1.21765e+06	3.18408e+07	3.90837e+07	2.12271e+06	8.99501e+06	1.05752e+07	6.45538e+07	2.29113e+07	6.72266e+07	6.21181e+07	1.34636e+08
P01861	1.09274e+06	1.79785e+07		6.61497e+06	6.81797e+07	1.21601e+07	1.06796e+08	8.37617e+07	2.40979e+07	4.44488e+07	7.95407e+07	7.59654e+07	7.47907e+07	2.60451e+07	4.87943e+07	9.32191e+06	9.0205e+06	809388	1.42499e+07	4.16013e+07	1.61841e+06	2.52137e+07	2.50083e+07	2.92261e+07	1.09473e+07	7.75133e+07	8.67665e+07	2.83155e+07
P01871	311024	1.49715e+08	1.67021e+06		1.15469e+07	6.45955e+06	3.5851e+07	7.87426e+07	1.73368e+08	3.12685e+08	1.78265e+07	1.01782e+08	2.50772e+08	2.23477e+08	171177	171843	6.43199e+07	2.10813e+06	4.87116e+07	7.45179e+07	4.4136e+06	3.24021e+07	8.57442e+07	1.83263e+08	1.96633e+07	368408718	1.14016e+08	9.16393e+07
P01876	1.60453e+07	6.55156e+08	5.94078e+07	2.18779e+08	4.6023e+08	4.55894e+08	3.6044e+08	4.97571e+08	7.00525e+08	7.98196e+08	3.71266e+08	5.73965e+08	4.15683e+08	4.67746e+08	1.90996e+08	8.28853e+08	2.53218e+08	8.62869e+07	2.90962e+08	1.03645e+09	5.70205e+07	7.3242e+08	1.49394e+09	5.72886e+08	3.84236e+08	7.01207e+08	8.80696e+08	3.45041e+08
P01877	863469		5.96814e+06			2.51846e+07	2.97398e+07								2.48521e+07			3.43099e+06
P02042		5.86164e+06			1.60815e+07	760846		3.84446e+07	1.37262e+07		2.79785e+06	1.74439e+07	2.09857e+09		84757.3		1713671		2.39442e+06	243381		1.96466e+07	2.0167e+06	5.44341e+06		1.56892e+07	4492136	668595
P02452	2.35303e+06	855082	7.90753e+06	1.71618e+06	1.41571e+06	4.05313e+06	4.83957e+06	1.48898e+06	1.51696e+06	1.69134e+06	3.30442e+06	3.25098e+06	981523	933597	1.692e+06	428785	1.35961e+06	4.2274e+06	500644	3025190	2.29171e+06	1.46515e+06	1.4457e+06	2.20115e+06	252551	3.29996e+06	1.6338e+06	1.28263e+06
P02461	62140.9	262997	217405		745594	1.02866e+06	770203	575048	692281	1.3637e+06	594115	1.34537e+06		403461	174955	82508.7	368890	387298		1.18383e+06	495036	821506	176825	1.00098e+06	268040	1.02051e+06	813479	1.21073e+06
P02511		6.24091e+06			1.8411e+06	56772.8		5.25974e+06	5.58194e+06	575729		6.47817e+06	1.46684e+06	2.64908e+06	234864	745279	1.88119e+06	69166.6	215734			1.0132e+07	3.92071e+06	5.41327e+06	1.4812e+06	6.35658e+06		1.57294e+06
P02533	1.81104e+07	145793	1.44778e+07	2.87275e+06	998315	300684		3.7044e+06	1.10523e+08	6.62464e+06	378296	1.02104e+06		234826	2.37278e+07	2.69782e+06	1.55843e+06	7.26477e+06	1.81035e+06	3.02615e+07	9.07013e+06	1.32389e+07	392749	6.34398e+06	41588.8	350215	2.21241e+07	7.39881e+06
P02538	2.96611e+06	2.54852e+07			2.8242e+06	4.74265e+07		5.73604e+07	9.37834e+06	3.72835e+07		9.90598e+06	6.82957e+08	599108	4.30402e+06		7.02744e+07	77757.9		1.90513e+08		6.427e+07	3.87848e+06	4.63808e+07		755575	5.16964e+08	2.68114e+07
P02545						525287							1.04647e+07	1.11675e+06			363963			1.9746e+06		815057		620317			5.27948e+06	62049.8
P02647	215950	9.23323e+07	7.1294e+06	4.53951e+06	2.89796e+08	4.22297e+07	3.15158e+06	1.39305e+09	1.444e+08	4.13915e+08	1.06693e+08	3.4322e+08	1.9521e+08	9.40311e+07	1.42645e+07	2.53776e+07	4.90256e+07	1.63195e+06	2.68425e+07	1.90949e+08	3.40953e+06	1.91155e+08	1.24933e+08	1.57166e+08	1.95194e+07	1.12257e+08	3.01033e+08	1.21928e+08
P02649	1.00149e+06	6.25365e+07	1.47386e+06	928267	2.58103e+07	972482	885639	41697569	9.56366e+07	3.8644e+07	2.42353e+07	4.49262e+07	1.77787e+07	3.13403e+07	1.70148e+06	9.27212e+06	2.48995e+07	9.43231e+06	4.60487e+06	7.66435e+07	8.53799e+06	8.001e+07	6.19857e+07	5.39369e+07	1.04221e+08	3.31895e+07	3.91067e+07	4.25463e+07
P02652		6.09272e+06	511615	573738	8.82406e+06	2.99805e+06	264196	1.05615e+08	6.89678e+06	2.71394e+07	4.80271e+06	14175873	1.88439e+07	7298603	1.75613e+06		2.50378e+06	257881	1.51557e+06	3.8439e+07	812594	1.06496e+07	4.81605e+06	5.06015e+06	1.42815e+06	6.36575e+06	46240745	7.22296e+06
P02654		1.95804e+06			1.20743e+06			1.49929e+06			878392	2.95766e+06		1.56118e+06									618324	2.0731e+06		1.58456e+06
P02655	306077						1.34771e+06		405359							227144	285243	1.27415e+06	230690				684986	1.23524e+06	242878
P02656		3.05692e+06			1.78251e+06				5.34757e+06		263138	2.89646e+06		2.34288e+06			898361					3.75666e+06		2.60058e+06		2.18435e+06		6.60307e+06
P02671	1.9045e+07	1.72235e+08	1.31065e+07	3.09444e+07	1.86807e+08	1.17571e+08	1.05061e+08	2.53318e+08	2.5031e+08	2.81938e+08	2.81566e+08	3.85168e+08	3.36017e+08	2.3375e+08	9.80296e+06	1.81025e+08	9.98337e+07	3.44768e+07	2.14872e+08	6.0742e+07	4.08181e+07	3.00159e+08	4.5988e+08	2.48782e+08	1.34071e+08	4.22052e+08	2.21317e+08	2.68517e+08
P02675		262726		980192	1.38664e+07	5.53724e+06	1.56372e+06	1.06258e+08	272986	9.95743e+07		3.45575e+07	4.05742e+07	4.34227e+06	4.4259e+06	259599	4.649e+06	944328	603090	7.87926e+07	580710	2.49282e+07	2.87334e+06	1.00411e+07	1.78878e+06	1.01102e+07	6.0456e+07	9.81321e+06
P02679		2.15199e+06	386511		1.91173e+07	1.14355e+07		1.31749e+08	1.18775e+06	8.52642e+07		2.54301e+07	4.52508e+07	3.59154e+06	4.95819e+06	1.20244e+06	4.13351e+06		2.4337e+06	9.88261e+07		2.20124e+07	2.82434e+06	8.4404e+06	431435	9.95979e+06	4.4124e+07	9.43263e+06
P02743		9.18847e+06			9.40767e+06		174852	4.38569e+06	12321203	1.80967e+06		2.56353e+07	1.43132e+06	1.1187e+07	160607	6.77524e+06	1.07316e+06	225839	1.52116e+06	3.83381e+06	275584	24081880	3.04645e+07	2.85228e+06	5.10674e+06	8.08569e+06	1.43697e+07	1.2163e+06
P02748		4.71494e+06			2.65143e+06		394513	2.64471e+07	7.04744e+06	2.70096e+07	813254	6.35033e+06	2.59727e+06	3.57253e+06	274002	3.20751e+06	3.36766e+06	387077	1.72156e+06	907496	324587	1.06546e+07	1.3783e+07	8.00919e+06	1.11095e+06	5.31518e+06	453702	5.5212e+06
P02749	1.74132e+06	3.22153e+08	6.93944e+07	3.48431e+08	1.95976e+08	3.33344e+08	4.00342e+08	1.27486e+08	2.96824e+08	1.11853e+08	3.32099e+08	2.25937e+08	1.00626e+08	1.45088e+08	2.73549e+07	8.05303e+07	2.04255e+08	1.65746e+08	1.4798e+08	1.4108e+08	2.36048e+08	129624194	1.17322e+08	2.45739e+08	6.98027e+07	3.36899e+08	1.51805e+08	1.94978e+08
P02750	2.53227e+06	3.22848e+08	657302	1.46795e+08	1.49532e+09	9.80863e+07	7.80323e+08	1.89642e+08	4.9047e+08	830780431	7.46041e+08	8.22522e+08	1.03514e+09	7.83827e+08	611318	1.78045e+08	1.90336e+08	2.18297e+07	5.39208e+07	5.2151e+07	2.25723e+07	1.61196e+08	5.35077e+08	3.06362e+08	1.31692e+08	5.29864e+08	60341588	6.40572e+08
P02751	3.23671e+07	1.47016e+08	2.26727e+08	2.36903e+08	1.62085e+08	2.41623e+08	3.12168e+08	1.80513e+08	2.38435e+08	1.46791e+08	1.47797e+08	2.62842e+08	9.22307e+07	1.90253e+08	4.59714e+07	8.84666e+07	1.2437e+08	1.72873e+08	7.89683e+07	1.42362e+08	1.46985e+08	2.12525e+08	1.61731e+08	2.33717e+08	1.07506e+08	1.89433e+08	1.38809e+08	1.65967e+08
P02753	7.86834e+06	7.28636e+07	8.11416e+06	8.7592e+06	3.63598e+07	1.82415e+07	8.06766e+07	1.52955e+07	7.41422e+07	3.45065e+07	4.80468e+07	4.37586e+07	2.3578e+07	2.90849e+07	2.45098e+06	3.96655e+07	5.23951e+07	4.83093e+07	6.83357e+07	2.57878e+07	7.5067e+07	3.71054e+07	1.96151e+08	8.40354e+07	5.61453e+07	5.9784e+07	4.82462e+07	7.82536e+07
P02760	3.31348e+08	2.89602e+09	1.44256e+09	7.19621e+09	5.72402e+09	3.42376e+09	8.86588e+09	3.44769e+09	5.05601e+09	5.86191e+09	4.62024e+09	8.23966e+09	4.49864e+09	5.0439e+09	5.83043e+08	3.82423e+09	3.48611e+09	3.13676e+09	4.5866e+09	1.6675e+09	3.57359e+09	2.9743e+09	4.60844e+09	4.72378e+09	2.58222e+09	6.05016e+09	5.19084e+09	7.94029e+09
P02763	7.88731e+07	9.18671e+08	7.29794e+08	4.39713e+09	2.2484e+09	8.44728e+08	4.01021e+09	3.69782e+08	9.8763e+08	2.16806e+09	1.48369e+09	1.18623e+09	1.63696e+09	1.99065e+09	3.44673e+07	6.32529e+08	1.98667e+08	1.59153e+08	2.38386e+08	4.30511e+07	7.60377e+08	1.17061e+08	5.75947e+08	3.48802e+08	3.17348e+08	9.58574e+08	2.66512e+08	1.91647e+09
P02765	1.65454e+07	9.91896e+08	2.28311e+07	2.33626e+08	1.60648e+09	3.52822e+08	9.74129e+08	6.57711e+08	1.53734e+09	2.33431e+09	1.08189e+09	1.85892e+09	5.09419e+08	1.01606e+09	4.21274e+07	7.52571e+08	1.29929e+09	2.35547e+08	3.54931e+08	9.31834e+08	1.63705e+08	8.03822e+08	1.43093e+09	1.50112e+09	6.36798e+08	6.65705e+08	1.46579e+09	1.53362e+09
P02766	2.97044e+06	7.2023e+07	7.74125e+06	4.28215e+06	7.45919e+07	4.67566e+07	1.52348e+07	1.84705e+08	68711091	1.28314e+08	8.55818e+07	1.3632e+08	3.75479e+07	5.99522e+07	5.10915e+06	6.23144e+07	3.06824e+07	8.55417e+06	7.68237e+07	2.2832e+07	1.08534e+07	6.35845e+07	1.18119e+08	5.68523e+07	4.97494e+07	7.84243e+07	1.04858e+08	3.81828e+07
P02768	1.78861e+09	1.80547e+10	9.61452e+09	2.58097e+10	3.63744e+10	2.55395e+10	8.16945e+09	8.17641e+10	3.07893e+10	4.8762e+10	2.67654e+10	3.41778e+10	3.21208e+10	1.12702e+10	8.84773e+09	1.87686e+10	1.27739e+10	4.96259e+09	1.97403e+10	3.54668e+10	3.67052e+09	2.62864e+10	1.98034e+10	2.09039e+10	1.23256e+10	1.34685e+10	3.77997e+10	1.40936e+10
P02774	1.55917e+06	7.70752e+07	1.51933e+07	9.55488e+06	1.60529e+08	3.81269e+07	3.14499e+07	6.86671e+08	1.37227e+08	2.48851e+08	1.26905e+08	2.03286e+08	9.74943e+07	7.12066e+07	2.4511e+07	9.58271e+07	6.05993e+07	9.576e+06	3.2823e+07	2.17865e+08	9.85413e+06	1.59414e+08	1.92569e+08	1.22314e+08	4.26625e+07	9.52621e+07	2.0896e+08	1.0488e+08
P02787	2.11532e+07	1.93198e+09	5.58519e+07	3.39208e+08	5.47648e+09	7.39389e+08	1.2555e+09	6.87238e+09	2.76654e+09	5.15497e+09	3.50707e+09	4.07551e+09	4.70194e+09	1.66974e+09	1.95182e+08	1.39164e+09	8.56181e+08	9.37364e+07	8.55876e+08	2.23843e+09	5.24492e+07	1.65715e+09	1.41126e+09	1.49876e+09	1.08597e+09	1.22431e+09	2.36932e+09	1.57817e+09
P02788		3.11085e+08	2.14339e+07	1.53249e+07	6.45012e+06	2.45794e+08	183270	2.07285e+07	1.48718e+08	2.11851e+08		3.13656e+07	8.07202e+07	1.27644e+08	1.05861e+08	2.01448e+07	1.81507e+06	4.4649e+06	1.08469e+07	1.56851e+08	1.28301e+07	4.27e+07	1.37895e+07	1.00441e+07	2.14685e+07	8.15128e+07	1.1581e+09	3.01933e+08
P02790	6.92504e+06	2.2804e+08	4.36145e+07	5.3142e+07	5.40019e+08	1.46703e+08	4.12432e+08	1.36734e+09	4.47578e+08	1.19318e+09	6.18012e+08	5.61813e+08	5.60529e+08	6.02279e+08	1.87062e+07	4.20114e+08	2.13973e+08	3.05667e+07	2.87858e+08	3.00306e+08	7.27388e+07	3.52768e+08	7.95138e+08	5.3652e+08	1.27433e+08	4.87728e+08	7.25144e+08	6.30709e+08
P02792		1.03418e+07	256015	2.42706e+07	2.87957e+07	8.2071e+06	1.92377e+07	3.45312e+06	9.62814e+06	2.04989e+06		2.03187e+07	8.97792e+06	1.41605e+07	6.60973e+06	3.177e+07	3.1124e+06	3.14449e+06	2.11421e+07	5.98252e+06	9101856	4.50631e+07	3.69942e+07	9.66486e+06	1.01352e+06	5.69173e+07	4.19785e+06	2.02807e+07
P02794		2.3521e+06	224587	5.51063e+06	1.7048e+06	980993	164142	1.59819e+06	2.06664e+06			2.26065e+06	2.02305e+06	2.10907e+06	1.6719e+06	5.97971e+06	789245	257064	831618	616586	1.73496e+06	1.12286e+07	6.70341e+06	1684681		6.77005e+06	2.88297e+06	529328
P03950		1.63077e+06			596871				2.91842e+06			3.58173e+06		101397		205379	531016		149768			2.92829e+06	1.83804e+06	449878	342281	799661	766105	1.74642e+06
P03951		1.98458e+06						1.06464e+06	1.65306e+06	518821		1.46854e+06		2.48985e+06		1.22719e+06	465983			3.37881e+06	126566	2.7901e+06	3.2452e+06	836750	1.55861e+06	853818	2.6421e+06	242089
P03973		204844	9482035			8.44522e+06			331675	555510	2.52184e+06			254204	555152		213244	164489			598562	917583		1.79619e+06			2.07683e+06	2.93007e+06
P04004	7.59147e+06	6.32774e+07	3.76744e+07	3.51363e+07	1.20419e+08	69585462	2.01814e+07	144772096	6.84904e+07	9.22089e+07	1.56885e+07	1.08173e+08	3.17367e+07	6.1951e+07	1.16482e+07	5.78053e+07	4.90684e+07	1.99828e+07	3.25051e+07	1.50853e+08	3.26766e+07	9.10907e+07	1.29082e+08	7.05176e+07	4.2029e+07	3.36685e+07	9.02065e+07	5.17662e+07
P04040		989210	85639.5	80808.1		5.26032e+06		1.45751e+06		1.32819e+06	387975		1.72589e+07		1.35415e+06		343830			7.70407e+06		4.908e+06		1.10199e+06	390051	894270	1.55431e+06	345120
P04062		1347279			921597						785476	611879				180713	576100			657853		874696	2.25123e+06	1.21752e+06	716692	450125
P04066		8.39959e+06		141155	1.96414e+07	189475	2.05984e+06	3.61014e+06	6.78518e+06	6.34129e+06	9.13609e+06	2.38084e+07	4.14088e+06	2.53936e+06		5.56966e+06	3.30392e+06	214143	828933	5.65359e+06		9.98708e+06	2.01417e+07	9.94903e+06	7.25924e+06	1.72389e+07	5.62718e+06	3.30517e+06
P04075		1.02229e+07		671307	957050	1.44817e+07	332653	1.67008e+07	1.19625e+07	1.33322e+07	5.38572e+06	6.31554e+06	5.76107e+07	1.71348e+06	1.19854e+06	651669	3.34441e+06	548342	164499	3.23984e+07	291462	1.93709e+07	4.02158e+06	1.69939e+07	1.45026e+06	1.45515e+06	2.84259e+07	2.76861e+06
P04080		1.21533e+07	163506	278367		2.62385e+07		15034581	5.87992e+06	1.57238e+07	3.42585e+06	6.24236e+06	1.3783e+08	3.71797e+06		1.64009e+06	5.60794e+07	794225	547598	8.8986e+06		3.05514e+07	3.7675e+06	5.1387e+07	2.96549e+06		1.89214e+08	3.2184e+06
P04083	162169	4.12331e+07	4.2432e+06	3.43639e+06	1.41335e+06	3.58091e+08	1.1183e+06	2.27818e+07	3.27979e+06	3.95883e+07	6.2043e+06	1.50814e+06	9.18793e+08	1.66353e+06	1.17039e+07	1.50764e+06	9.44231e+07	1.39321e+06		1.67704e+08	679685	1.28069e+08	7.84792e+06	1.60981e+08	4.93971e+06		6.80024e+08	1.63901e+07
P04114						1.99585e+06		51130.9		1.46402e+06		62394.7	1.36403e+06							71714.2				66596.4
P04156	2.68237e+06	2.53212e+06	5.11893e+06	6233198	2.56873e+06	9.20748e+06	1.15008e+07	754207	4.50043e+06	518569	7.11082e+06	2.37954e+06	386463	4.23882e+06	1.04971e+06	341426	2.09753e+06	1.04639e+07	2.31113e+06	1.45844e+06	7.19922e+06	2.28562e+06	4725186	5750477	8.13889e+06	7.41343e+06	2.99528e+06	4.90091e+06
P04180	68755.7	4.71547e+07			4.41018e+07	852387	4.21467e+06	9747702	5.60086e+07	1.58456e+07	2.45948e+07	3.32318e+07	1.40624e+07	1.85864e+07	461636	1.10662e+07	1.12101e+07		5.95597e+06	7.80217e+06	602462	3.20071e+07	3.18892e+07	3.31563e+07	1.20842e+07	2.82945e+07	1.34518e+07	1.69298e+07
P04196		2.2292e+06	131544	1.02973e+06	7.7272e+06	6.44675e+06	3106626	2.37542e+08	3.47601e+06	1.55916e+07	2.22445e+06	7.91667e+06	4.0642e+06	3.39603e+06	1.27795e+06	1.81802e+06	2.96309e+06	726277	2.15664e+06	21950239	2.50883e+06	5.59358e+06	3.31372e+06	8.18665e+06	2.2566e+06	4.28492e+06	1.529e+07	5.17011e+06
P04216	52976.7	1.92785e+07	940682	2.44722e+07	3.99848e+06	7.78227e+06	3.45345e+07	2.20094e+07	1.92961e+07	2.98114e+07	2.56378e+07	4.33755e+07	2.87655e+07	2.43588e+07	360646	2.04091e+07	1.24261e+07	8.85642e+06	6.03623e+06	9.4488e+06	1.6827e+07	2.51461e+07	7.52812e+06	1.02385e+07	7.40654e+06	1.94013e+07	2.63729e+07	2.63211e+07
P04217	2.94478e+06	4.39205e+08	3.69308e+06	9.97172e+07	1.2732e+09	2.00192e+08	1.29694e+08	5.96966e+08	6.84417e+08	1.0997e+09	4.40303e+08	1.1196e+09	1.21563e+09	5.3722e+08	8.97498e+06	4.65713e+08	1.75391e+08	1.98791e+07	1.18292e+08	2.08928e+08	2.69037e+07	302754870	3.9221e+08	3.09737e+08	9.51325e+07	6.74454e+08	3.18295e+08	3.43988e+08
P04259									817225				1.82175e+07		249781	189201	284053			1.85764e+06	517893	1.2051e+06		1.07807e+06	1.18119e+06			100712
P04264	2.90211e+08	1.38644e+08	3.98668e+08	1.20923e+08	1.96691e+08	1.33872e+08	8.47165e+07	2.08907e+08	1.32932e+09	7.07863e+08	1.01539e+08	3.30759e+08	2.00457e+08	1.46903e+08	6.47766e+08	1.3322e+08	3.77537e+08	3.17739e+08	9.51857e+07	5.75978e+08	2.48811e+08	5.99993e+08	2.23041e+08	7.79955e+08	5.03095e+07	9.80218e+07	6.88499e+08	3.84141e+08
P04275		1.54728e+06	112827		611673		1.0117e+06	1.75484e+06	4.6134e+06	1.75742e+06	3.56972e+06	3.98134e+06	1.64732e+06	3.0817e+06		731720	277955	285074	507143	176336		2.56716e+06	5.1513e+06	4.01646e+06	2.2711e+06	2.15522e+06	884284	1.10406e+06
P04278		595731			3.63096e+06			342705	1.00812e+06	3.18622e+06	816534	1.86658e+06		781525			1.67409e+06						1.07144e+06	2.3793e+06	142702	259179	303670	881448
P04406	591150	3.31503e+07	2.10347e+06	2.00308e+06	7.10822e+06	4.71237e+06	1.38564e+06	3.01152e+07	2.58067e+07	2.38446e+07	7.95378e+06	6.29481e+07	6.87779e+07	1.43957e+07	9.02672e+06	6.87628e+06	1.69338e+07	2.46031e+06	1.92446e+06	1.4716e+07	1.03087e+06	7.91433e+07	4.43502e+07	4.68195e+07	1.80674e+07	1.68059e+07	1.81375e+07	8.22846e+06
P04430		437577							916904	1.52644e+06		992706		1.12002e+06			289185	70770					790106	497644	367300	579595	523711
P04433	2.04672e+06	1.02615e+08		26546316	39535819	1.28776e+08	1.30164e+08	6.80863e+07	7.0971e+07	1.73619e+08	2.00631e+08	1.30377e+08	2.39731e+08	2.18898e+08		7.67511e+07	1.12409e+08	2.13203e+07	2.76901e+08	4.9736e+07	4.07288e+07	7.96806e+07	6.56238e+07	1.71041e+08	8.51247e+07	4.37256e+08	1.00612e+08	1.86791e+08
P04745	162934	8.1806e+08	5.99485e+06	1.13308e+08	8.0465e+08	1.30376e+08	5.35423e+07	3.01006e+08	8.465e+08	1.71102e+08	5.38915e+08	1.14143e+07	7.745e+08	5.6006e+08	2.20378e+07	2.59499e+08	1.68607e+08	989971	1.28559e+08	1.20563e+07	2.12547e+08	4.2856e+06	1.01343e+09	7.19544e+08	2.2791e+07	1.4872e+07	2.62756e+06	1.06258e+09
P04746	5.1058e+06	1.65705e+08	2959112	1.4329e+07	1.30682e+08	1.87935e+07	6.52929e+06	4.16764e+07	1.3241e+08	1.84642e+07	7.11767e+07	9.49746e+08	1.56458e+08	7.40451e+07	4.04649e+06	5.1036e+07	2.73726e+07	4.35563e+07	5.32401e+06	3.72373e+08	11619506	8.49997e+08	1.94005e+08	1.24869e+08	4.42931e+08	40419182	3.60896e+08	1.33564e+08
P04792		1.29834e+07		280659	4.20099e+06	1.21952e+07	2.0509e+06	9.76823e+06	1.49811e+07	4.36079e+06	647246	7.32886e+06	2.11304e+08	1.65883e+06	907109	802385	7.91303e+06	662985	539547	1.30648e+07	157852	2.86992e+07	7.73265e+06	2.02389e+07	5.59363e+06	2.04297e+06	1.90271e+07	2.40106e+06
P04899		1.0184e+06		368609		134925	742212	8.96819e+06	8.02471e+06	2.82973e+06		726545	1.09491e+06	2.88854e+06	597750			205557		2.06428e+07		2.72299e+06	842998	1.81337e+06	2.6108e+06	280657	1.32975e+07
P05023		7.4576e+06			2.52181e+06			1.57315e+07	3.18757e+06	1.16767e+06	1.53527e+06	1.75256e+07	1.50243e+06	5.6517e+06	78302.1	357685	2.45167e+06	371424	77800.4	5.44598e+06		6.39009e+06	1.03861e+07	4.37998e+06	4.54527e+06	511479	1.53351e+06	2.11089e+06
P05026		2.04467e+06			1.82852e+06		347895	2.07336e+06	1.91885e+06	943765	2.67796e+06	2.96589e+06		1.20368e+06		564983	343035	108659		498504		3.66711e+06	1.93318e+06	469953	1.89194e+06	1.09767e+06	267862	1.43577e+06
P05060	2.97215e+07	5.684e+06	7.927e+07	3.69027e+07	1.45642e+07	1.18849e+07	1.16462e+07	9.7624e+06	1.20424e+07	1.10941e+07	1.80592e+07	1.50607e+07	5.0397e+06	1.11641e+07	1.88528e+07	2.84026e+06	8.64966e+06	2.56908e+07	2.97979e+06	1.43063e+07	1.47221e+07	6.07568e+06	1.219e+07	1.67511e+07	7.73597e+06	6.83914e+06	9.81946e+06	1.8934e+07
P05062	83284.3	5.07083e+07		3.19589e+06	5.75794e+07	1.55545e+06	9.26562e+06	2.69974e+07	4.96328e+07	2.59297e+07	2.06392e+07	1.47308e+08	1.09093e+07	1.92853e+07	1.50026e+06	8.31733e+06	3.16493e+07	312737	4.76127e+06	1.1794e+07	236318	1.63873e+08	5.88533e+07	6.18909e+07	2.0284e+07	9.26566e+07	1.4729e+06	2.49083e+07
P05067	9.37712e+06	1.05347e+07	2.90397e+07	1.2106e+07	9.65918e+06	6.61679e+06	1.11559e+07	1.58665e+07	1.59854e+07	1.16113e+07	7.84142e+06	1.54555e+07	2.25752e+06	5.29945e+06	1.07653e+07	5.73468e+06	5.82811e+06	7.36218e+06	1.46643e+06	1.62083e+07	6.0652e+06	2.05472e+07	1.30389e+07	1.97847e+07	6.67628e+06	7.47881e+06	5.54833e+06	9.77774e+06
P05090	3.47912e+06	4.66241e+08	4.15912e+07	1.52963e+07	4.23699e+08	3.67667e+08	7.20596e+08	1.25606e+08	4.20392e+08	1.60853e+08	7.00236e+08	2.10412e+08	378560764	3.49515e+08	3.39507e+07	6.0997e+08	345254090	8.87774e+07	7.28983e+08	4.46598e+08	3.27553e+08	2.89856e+08	6.8597e+08	3.32822e+08	7.78416e+08	8.50621e+08	1.90661e+08	4.34499e+08
P05109	5.04223e+06	3.54862e+07	2.45447e+08	2.2255e+07	1.11365e+07	1.46615e+09	1.28823e+07	5.31347e+07	5.20659e+07	3.91501e+08	14987634	3.5442e+07	9.25949e+08	7.80503e+06	9.04963e+07	5.42022e+06	2.06452e+08	8.03834e+06	6.7851e+06	1.36871e+09	1.85807e+07	2.03577e+08	14232123	228883701	4.82573e+06	1.33495e+07	2.48298e+09	5.95398e+07
P05154	7.97855e+06	4.6643e+08	7.17499e+07	5.51363e+07	2.85347e+08	9.75897e+07	6.99128e+07	4.9525e+08	5.50787e+08	3.61809e+08	8.52849e+07	4.67022e+08	1.75471e+08	3.08578e+08	2.04813e+07	1.72016e+08	1.54056e+08	5.10549e+07	9.53921e+07	4.22887e+08	4.09e+07	6.02417e+08	6.81841e+08	4.61704e+08	2.97591e+08	3.84747e+08	2.89989e+08	1.97801e+08
P05155	1.88277e+06	2.84104e+08	3.39926e+07	1.01567e+07	2.246e+08	5.95108e+07	1.68972e+08	1.45832e+08	2.5298e+08	2.14875e+08	1.42046e+08	3.54064e+08	1.1859e+08	2.13435e+08	6.4001e+06	8.4296e+07	1.02829e+08	8.24038e+06	4.12232e+07	6.09679e+07	1.672e+07	3.90837e+08	4.28123e+08	2.6915e+08	1.18212e+08	1.84665e+08	1.83694e+08	9.6795e+07
P05156	510429	4.53841e+07	2.89126e+06		3.10889e+07	7.6762e+06	557961	2.9415e+07	5.72096e+07	2.92596e+07	9.90679e+06	4.05401e+07	1.79838e+07	2.85234e+07	2.98474e+06	1.57441e+07	7.0857e+06	3.6841e+06	1.09509e+07	3.55113e+07	9.65185e+06	6.21701e+07	5.03987e+07	5.1519e+07	3.04888e+07	4.42529e+07	3.94367e+07	1.48302e+07
P05164	279773	914650	4.81682e+06			3.39548e+07		832959		3.69001e+07			6.37621e+07		1.31061e+07					5.59628e+07		588822					2.25188e+08	2.9571e+06
P05186							68761.9	496033		290848	43129.2	486313										469166	70528.3	615892		217051		282391
P05362		2.43036e+06			857201	2.27074e+06	4.44444e+06	2.63548e+06	3.24219e+06	7.25939e+06	1.93974e+06	2.7293e+06	2.58062e+06	4.4372e+06		2.1258e+06	1.63161e+06	154754	1.55394e+06	129279		7.61286e+06	4.33824e+06	1.73022e+06	3.76665e+06	3.1614e+06	676920	1.25774e+06
P05413		7.59842e+06	6242229	5.57805e+07			496680	3.16988e+06	1.9527e+06	2.14978e+06	8.20529e+06		3.32009e+07	2.06995e+06		1.38304e+06	220101	155363	582303		743425	1.93361e+06	1.27198e+07	1.05956e+06		1.64126e+06		3.31892e+06
P05451	1.00822e+08	7.70652e+07	1.31869e+08	3.20515e+08	4.8459e+08	1.5046e+09	1.03143e+09	5.56269e+07	9.67513e+07	1.04675e+08	1.83633e+08	8.05811e+08	6.40425e+08	3.31431e+08	1.27121e+07	4.05494e+07	6.25823e+07	6.58461e+08	195074653	1.75708e+08	2.1579e+08	1.6827e+07	2.28209e+08	1.07783e+08	1.36796e+08	5.20229e+08	3.75169e+08	2.68729e+08
P05452	932423	6.349e+07	9.4203e+06	9.13087e+06	4.83677e+07	1.66369e+07	1.76598e+07	3.82099e+07	6.46661e+07	3.1123e+07	1.4334e+08	3.73972e+07	1.04756e+07	4.37572e+07	7.81444e+06	1.73393e+07	2.2606e+07	1.29473e+07	1.28997e+07	4.85977e+06	3.2872e+07	6.74403e+07	3.78738e+07	6.55747e+07	6.96093e+07	6.24986e+07	1.83025e+07	3.18769e+07
P05534		4.21797e+06			5.49203e+06			884141	9.99588e+06	1.39981e+07		10388778				5.16712e+06	2.68519e+06	406782				5.52379e+06	1.08163e+07	6.10158e+06	2.89901e+06			7.93764e+06
P05543	2.08987e+06	9.48832e+07	7.61508e+06	8.17555e+06	5.86203e+07	4.45647e+07	1.05092e+08	5.11397e+07	1.17132e+08	1.14906e+08	1.20514e+08	1.83758e+08	1.4231e+08	1.13807e+08	482559	3.02034e+07	2.03255e+07	4.21546e+06	2.76564e+07	3.04957e+06	1.6629e+06	5.32268e+07	8.13105e+07	5.03615e+07	2.55741e+07	1.00271e+08	3.16296e+07	3.30108e+07
P05546	863954	384969	3.72523e+06	713240	938213	1.24163e+06	1.88556e+06	2.24932e+07	433347	838418		634376			260967	43588.7	94537	712022		408707		507173	92870.2	678066		246488	2.18181e+06	443146
P05783		957879						732000	657863			8.19288e+06	9.56754e+06	2.81744e+06								1.71216e+06	441473		219796		622184
P05787		1.13994e+06						1.31017e+06	561942	7.41719e+06		1.33649e+07	4.81328e+07	1.12045e+07			140887			2390270		4.01498e+06	1.60402e+06	809470	3556445		5.82624e+06	2.78635e+06
P05937	212289	4.29892e+06	2.32498e+06	930018	1.47416e+06	1.733e+07	2.10683e+06	3.18635e+07	2.84015e+06	2.36011e+06	2.21294e+07	8.58141e+06	6.21784e+06		78697.4	8.75358e+06	4.47223e+06	1.38211e+07	557346	7.98616e+06	1.31232e+07	1.06122e+07	4.05403e+07	1.79254e+07	6.74909e+06	1037523	2.33869e+06	6.48922e+06
P05981		1.54549e+06			55517.2	57479		263210	1.45188e+06	205453	800295	720134					651064		113486	2.42758e+06		983393	1.77309e+06	2.32171e+06		728447
P05997	131025	527769	208316	163725			2.39498e+06		135531		777074		259858			439045			803889	49485.2	1.05165e+06		306850			706720	189072
P06280	117708	4.67401e+06			1.05735e+07		2.71702e+06	840805	4733637	2.07239e+06	9.98132e+06	6.18833e+06	697748	2.42941e+06		3.75593e+06	1.99155e+06		811969	303051		1.10658e+07	1.01084e+07	7.82366e+06	6.62223e+06	1.88151e+07	1.07175e+06	2.09489e+06
P06312	274556	1.56916e+07			5.11897e+06	5.17143e+06	1.75882e+07	4.41555e+06	7.96722e+06	1.01436e+07	1.84622e+07	8.70481e+06	2.82166e+07	2.19705e+07		9.43751e+06	2.6298e+06	815930	1.19031e+07	2.53852e+06	2043623	5.36136e+06	1.79588e+07	7.93846e+06	6.49582e+06	5.70548e+07	5.61795e+06	9.87391e+06
P06396	2.10519e+07	1.47797e+08	6.26246e+06	9.33726e+07	1.4912e+08	1.40809e+08	2.52915e+08	1.72679e+08	2.69028e+08	4.24238e+08	3.72047e+08	6.1178e+08	3.66658e+08	4.1898e+08	5.63008e+06	1.08585e+08	2.55105e+08	3.92538e+07	2.09181e+08	6.1382e+07	5.62362e+07	1.5894e+08	2.78797e+08	4.47112e+08	1.99003e+08	5.08816e+08	2.05497e+08	7.625e+08
P06454		1.03977e+06	811124	2.07028e+06	345428	896530	5.68839e+06	1.36576e+06	1.6874e+06	1.67046e+06	346876	2.27293e+06	945087	173268		509468	1.32196e+06	178353	231237	1.70911e+06	1.48259e+06	1.43863e+06	956672	2.85092e+06	111289		1.67333e+06	1.45323e+06
P06576		496988						5.35071e+06		1.375e+06		1.0579e+06	2.90848e+07				254928			993935		3.7145e+06					277065	357024
P06702	3.57044e+06	5.90612e+07	1.96731e+08	20751587	1.58411e+07	2.55766e+09	7.40755e+07	9.60683e+07	6.94726e+07	542887671	2.51541e+07	3.07791e+07	1.42603e+09	1.10212e+07	1.08397e+08	1.05078e+07	3.39952e+08	1.28563e+07	1.25803e+07	2.60392e+09	9.41474e+07	2.68377e+08	1.91912e+07	3.1013e+08	1.24822e+07	1.65832e+07	3.73689e+09	2.30578e+08
P06703	578544	1.11014e+07	305768	201650	6.20593e+06	464097	378990	3.24545e+07	1.97803e+07	1.50256e+07	186366	1.48494e+07	1.91578e+07	5.02538e+06	1.76256e+06	2.97914e+06	4.53558e+06	149322		3.59011e+07	1.40565e+06	1.39649e+07	6.64894e+06	9.83912e+06	7.07419e+06	550449	5.74532e+07	5.82686e+06
P06727	91882.1	7.67784e+07	145979	1.35712e+06	1.19759e+08	661517		1.75027e+08	8.03974e+07	2.35296e+08	4.14651e+07	1.16669e+08	4.7159e+07	4.79509e+07	533581	2.83072e+07	3.98919e+07	372506	1.11791e+07	2.56636e+07	7.00438e+06	8.18252e+07	2.55349e+08	4.83571e+07	6.65502e+06	6.0386e+07	1.73174e+07	1.06949e+08
P06733	723353	8.55222e+07	3.39623e+06	8.67112e+06	2.34797e+07	3.62694e+07	1.16024e+07	70182308	7.7574e+07	4.75669e+07	2.2363e+07	6.72458e+07	6.50376e+07	1.99953e+07	6.86825e+06	1.3386e+07	5.28505e+07	9.71235e+06	4.81502e+06	7.89793e+07	5.99364e+06	1.0406e+08	5.53255e+07	6.77597e+07	2.94109e+07	2.90845e+07	4.39551e+07	3.22278e+07
P06734	662381		8.01201e+06	2.35978e+06	2.95527e+06	3.74672e+06	3.50168e+06		168598		1.77837e+06	3.03969e+06	1.09691e+06	947228	497685			1.38407e+06			2.09241e+06		569789	1.19239e+06	2.12335e+06	4.67759e+06		645773
P06744		4.76126e+06			384184	932681		4.36709e+06	5.08256e+06	5.00677e+06		3.68753e+06	8.74835e+06		713721		678776			5.02811e+07		9.39153e+06	2.29426e+06	5.473e+06	773131	1.08884e+06	2.48333e+07	1.02654e+06
P06753		292771	151607	133396	345430	4.37213e+06		2.47289e+06		2.07032e+06	249265	1.06871e+06	2.17884e+06		1.04237e+06	442349	2.02826e+06			9.72353e+06		3.23832e+06	795587		782395		317223
P06858		1.15237e+06						1.36698e+06	1.5834e+06			1.67802e+06		595230		447117	847978					2.0367e+06	2.10216e+06	1.34887e+06	547650	166549		192134
P06865	65247.1	7.71038e+06		1.53161e+07	4.639e+07		3.30231e+06	5.87146e+06	1.3948e+07	3.46506e+06	2.31345e+07	3.83298e+07	2.52567e+06	4.19915e+06	267901	2.00089e+06	3.90763e+06	1.58927e+06	1.21838e+06	7.76924e+06		3.75703e+07	2.49065e+07	1.92033e+07	1.70569e+07	1.73215e+07	9.16226e+06	2.02121e+06
P06870	759202	1.1842e+08	1.6819e+07	2.88408e+06	7.7238e+07	1.07127e+07	9.09148e+07	8.93747e+07	3.00846e+08	1.33125e+08	6.37673e+07	1.87773e+08	3.83804e+07	1.60253e+08	1.26814e+07	7.68325e+07	1.26665e+08	3.98625e+07	1.61084e+08	1.19099e+08	3.55343e+07	2.97648e+08	1.04448e+08	1.97531e+08	1.14252e+08	177678602	65161068	2.04975e+08
P07108		1.53566e+06		824404		1.68792e+06	965446	1.35995e+06	1.63111e+06		1.077e+06	945714			326710			82508.1			114527		405108	1.17005e+06	937581
P07148	216758	5.31057e+06	989076	2.95506e+07	4.52078e+06	1.80891e+06	2.52127e+06	1.8074e+06	5.57678e+06	3.15164e+06	4.56935e+06	1.11012e+07	3.4394e+06	1.75298e+06	99095.3	982339	1.10916e+06	686510	2.32604e+06		1.09585e+06	13622495	6.60651e+06	6.23407e+06	3.35509e+06	7.95551e+06	829677	3.86998e+06
P07195	157225	7.43532e+07		6.68126e+06	2.24165e+07	8.80735e+06	1.72961e+07	4.95867e+07	5.93882e+07	1.16904e+07	3.33927e+07	9.56528e+07	2.08115e+07	2.21903e+07	1.14058e+06	1.1258e+07	2.62684e+07	2.56302e+06	4.36646e+06	1.85531e+07	1036136	84954597	6.5897e+07	3.8915e+07	1.35782e+07	4.90089e+07	9.21905e+06	1.98562e+07
P07204		3.36482e+06		1.83033e+06	4.87516e+06	3.23249e+06	6.10459e+06	6.95033e+06	1.19162e+07	2.98822e+06	2.60581e+06	5428318	1.76607e+06	4.22873e+06	1.034e+06	4.24488e+06	2664204	1.59471e+06	1.26542e+06	2.30912e+06	1.10781e+06	8.14842e+06	8.56907e+06	2.44888e+06	3.52321e+06	6478824	2.97152e+06	4.26773e+06
P07225		807654					114078	791209	580317		228210	222421	66264			96317.6	73195.9					473135	391239	363218	116662		453797	140828
P07237		2.84069e+06			219110	2.63932e+06		811041	1.43898e+06	2.49257e+06	230246		36310556	400181	219535	133882	2.31409e+06			1.60696e+07		5.44167e+06	686452	5.67671e+06			1.67249e+07
P07288		1.60943e+09	683389	8.57089e+07			5.81806e+07		8.5284e+08	525913	3.32726e+08	1.09262e+07		1.51675e+08		1.86327e+08		1.06615e+07	2.01253e+07		4.86106e+06		5.09107e+07		6.49563e+07	7.84003e+07		2.04092e+08
P07307	42291.1		1.04458e+06	1.06261e+06		1.39869e+06	1.83105e+06		545615		1.56544e+06	322186		540106	301733		463746	1.10225e+06	175032		893786			645127	1.6806e+06	1.08529e+06
P07333		992460				220005		1.34941e+06	1.64756e+06	1.42142e+06	1.95921e+06					508139						2.36376e+06	862107	573998			306415
P07339	779457	6.80232e+07		3.00669e+06	1.52366e+08	1.46856e+07	2.10349e+07	8.75963e+07	9.1813e+07	47753167	1.38706e+08	1.84435e+08	4.78605e+07	5.28309e+07	1.47407e+06	6.8665e+06	3.64106e+07	6.09753e+06	888061	4.34873e+07	104801	2.69256e+08	1.73128e+08	1.34868e+08	1.26339e+08	8.11392e+07	6.74583e+07	4.22957e+07
P07355	873259	2.03914e+07	1.61561e+07	1.08329e+07		6.29484e+07	1.17198e+07	1.02843e+07	1.48174e+07	1.00446e+07	6.06561e+06	2.95324e+06	2.1967e+08	4.13515e+06	5.9037e+06	2.63092e+06	2.22647e+07	2.72193e+06	602427	5.35425e+07	1.55705e+06	4.03528e+07	7.32369e+06	3.34014e+07	7.36654e+06	1.95523e+06	1.57354e+08	6.75057e+06
P07359		4.09682e+06		199925	1.84774e+07		6.32388e+06		7.32188e+06	6.38852e+06	1.25502e+07	1.00175e+07	6.99505e+06	3.1893e+06		1.18907e+06							3.37407e+06	1.87879e+06	745172	3.37945e+06		3.83211e+06
P07384		1.55502e+06			195265	685071		504560	748740	841981	138312		9.39407e+06		45876.7		168685			1.39398e+07		2.59059e+06	209460	841772	407341		7.36952e+06	256569
P07437								1.8796e+06	716683			350299	3.51726e+06							6.02314e+06		697532	190029
P07476		1.00097e+06	280603			4.52764e+06		491221	61105.8	3.35045e+06	90960.4		2.46729e+07	89772.7			1.71721e+06			2.07893e+07				2.56423e+06	156334		7.376e+06	159892
P07585			2.28898e+06	3.81969e+06					545875	547001	795970	1.0398e+06	1.15044e+06	576862	252954											1.09906e+06
P07602	2.25247e+06	1.65806e+07	7634810	632713	5.62782e+07	2.14904e+07	1.8983e+07	3.65639e+07	2.81114e+07	2.61706e+07	2.57562e+07	1.45896e+08	2.05883e+07	2.68677e+07	6.70176e+06	3.86415e+07	2.21037e+07	1.73115e+07	2.01669e+07	4.6781e+07	9.60649e+06	7.0169e+07	40268080	2.56543e+07	1.13441e+07	5.41864e+07	1.0853e+07	3.95064e+07
P07686		1.85724e+07	1.44269e+06	3.1009e+07	6.26102e+07	2.86357e+06	7.14089e+06	2.28573e+06	1.47199e+07	8.08248e+06	3.5264e+07	4.09398e+07	3.99724e+06	3.6064e+06	192514	3.57587e+06	9.80794e+06	1.02541e+06	1.11413e+06	5.6397e+06	1.85937e+06	2.70066e+07	3.36058e+07	2.48961e+07	2.05532e+07	3.94485e+07	9.54896e+06	8.23063e+06
P07711	130579		329263	273457	5.47673e+06	1.82058e+06	4.14689e+06	1.90095e+06	1.10366e+06		823837	7.83242e+06	728367	2.24066e+06	592713	1.06187e+06		1.22915e+06				2.67751e+06	2.86488e+06	3.73355e+06		1.31312e+07		1.22358e+06
P07737	72098.7	8.64836e+06	648447	1.44157e+06	344574	8.79941e+06	905420	3.64086e+06	6.26536e+06	5.91385e+06	3.88642e+06	4.21401e+06	8.50864e+06	2.43622e+06	1.648e+06	764196	2.38127e+06	258184		5.93033e+06		1.03217e+07	8.46057e+06	4.56582e+06	1.19969e+06	4.30019e+06	8.60656e+06	2.80342e+06
P07741																						221729	271558	244384	150771
P07858	6.22085e+06	2.17598e+07	3.54402e+07	7.59233e+07	1.02076e+08	2.89724e+07	1.09204e+08	6.35521e+06	2.47067e+07	9.15368e+06	4.06827e+07	1.04333e+08	1.10288e+07	1.88145e+07	2.91411e+07	1.24568e+07	1.48363e+07	5.49966e+07	1.24836e+07		2.59662e+07	5.80313e+07	6.54292e+07	7.97591e+07	7.03676e+07	1.33119e+08	5.13428e+06	2.28513e+07
P07900		7.76134e+06		214461	3.91394e+06	728108	545454	3.97412e+06	1.33076e+07	5.655e+06	1.43086e+06	1.86093e+07	1.43474e+07	4.70975e+06	868870	241184	5.3839e+06	93729.4		1.54271e+07		3.37334e+07	7.35206e+06	1.22822e+07	4.55762e+06	4.66232e+06	1.59907e+07	2.42589e+06
P07911	1.30997e+08	1.22809e+10	2.88276e+09	5.02094e+09	4.53043e+09	1.81936e+09	1.95342e+09	2.09691e+10	8.79872e+09	1.19927e+10	1.36155e+09	1.95182e+10	1.80749e+10	8.532e+09	1.68125e+09	9.36366e+09	1.0849e+10	8.04762e+08	3.00283e+09	1.39221e+10	4.20187e+09	1.88708e+10	7.18338e+09	9.50161e+09	1.55796e+09	1.21042e+09	1.17043e+10	1.18673e+10
P07942					244472		155711		315765	296384		304550		909442			670033			421111			478047	907282				2.78999e+06
P07996	2.22758e+06	5.52683e+06	8.03549e+06	3.63638e+06	3.20829e+06	3.93171e+06	4.23411e+06	1.13442e+07	1.10297e+07	7.56039e+06	2.88577e+06	1.21267e+07	2.5622e+06	6.5952e+06	8.36877e+06	6.318e+06	6.58024e+06	4460741	2.77199e+06	6.46298e+06	2.88948e+06	1.3604e+07	2.36731e+07	1.14187e+07	2.36848e+06	4.74108e+06	4.63097e+06	9.47516e+06
P07998	2.18321e+08	9.0081e+07	3.65456e+08	7.82854e+08	4.12146e+08	1.41409e+08	7.37851e+08	7.83264e+08	4.30203e+08	6.5289e+08	4.609e+08	8.94143e+08	1.04877e+08	3.55841e+08	2.90866e+08	2.37615e+08	3.92789e+08	7.01223e+08	1.5494e+08	2.6098e+08	6.77505e+08	5.02553e+08	2.39831e+08	5.87644e+08	2.16492e+08	2.58441e+08	1.91134e+08	7.68505e+08
P08123	194058	6.48177e+06	2.12512e+06	943291	1.74845e+06	2.96216e+06	1.76483e+06	3.86259e+06	8.73185e+06	2.66759e+06	2.36963e+06	2795748	1.00141e+06	2.21294e+06	67031.3	1.47564e+06	2.07633e+06	618973	365012	3.37927e+06	521847	5.37641e+06	5.58605e+06	4.63148e+06	1.91042e+06	2.48091e+06	1.50631e+06	1.36719e+06
P08133		6.87197e+06		111136	5.12585e+06	430875	277657	6.9293e+06	6.23774e+06	3.24482e+06	2.16645e+06	1.73344e+07	2.27967e+06	1.89435e+06	355351	540120	1.17856e+06	230228	636005	1.06271e+07	150710	1.58536e+07	5.38821e+06	3.36809e+06	636765	3.40348e+06	1.44397e+07	2.26571e+06
P08134		8.56922e+06			910852	469947	1.6395e+06	2.53702e+06	7.72201e+06	313995	283370	9.51204e+06		3.40174e+06			1.08479e+06		766580		182213	5.02554e+06	1.96513e+06	2.4283e+06	2.03364e+06		4.82894e+06
P08138	4.74453e+06	941324	2.39983e+07	3.15695e+06	2.60445e+06	2.87689e+06	5.0657e+06	4.44587e+06	2.72488e+06	2.07439e+06	201826	4.28859e+06		171693	1.21475e+07	3.22014e+06	1.7585e+06	5.81694e+06	2.0709e+06	2.06142e+06	3.01328e+06	1.35536e+06	3.08379e+06	933718	465252	5.63249e+06	667833	2903591
P08174	5.08528e+07	5.5162e+07	2.1791e+08	5.51026e+08	2.65809e+08	5.00012e+08	6.20335e+08	8.63252e+07	1.55079e+08	1.38255e+08	2.16495e+08	1.76259e+08	1.32667e+08	2.08799e+08	6.40235e+07	9.64123e+07	1.10365e+08	3.64855e+08	9.88142e+07	1.17913e+08	4.93556e+08	8.37726e+07	1.42232e+08	1.79925e+08	6.06213e+07	3.12304e+08	9.05834e+07	2.65436e+08
P08183	67813.2	4.33849e+06		1.02949e+06	2.82823e+06	2068543	902722	8.33513e+06	4.67269e+06	213036	1.00047e+06	7.86457e+06	776297	544528	202433	3.22731e+06	1.11995e+06	1.20067e+06	494654	9.81559e+06	787851	1.44069e+07	7.37418e+06	3.40446e+06	1.43884e+06	2.64413e+06	1.20145e+06	321516
P08185	1.10164e+06	2.71097e+07	1.03825e+06	791326	1.16703e+08	9.03801e+06	6.62602e+07	1.39884e+07	4.4779e+07	1.7706e+07	2.27045e+07	4.13125e+07	4.79002e+07	4.3438e+07		1.78746e+07	3.7063e+06	123866	8.53444e+06	671539	2.06638e+06	1.78176e+07	2.82248e+07	2.31453e+07	6.93233e+06	3.81768e+07	1.89346e+07	1.12504e+07
P08195		1.35672e+07		515225	7.84615e+06	279760	1.14092e+06	9.87715e+06	1.30493e+07	8.27006e+06	5.26087e+06	2.9194e+07	2.23625e+06	1.21863e+07		1.1052e+06	5.23105e+06	37313	715713	3.62763e+06	75682.5	1.53194e+07	8.53409e+06	1.1613e+07	2.02116e+06	1.07142e+07	2.73553e+06	7.27402e+06
P08236	818868	15089654		3.21326e+06	3.63024e+07		613365	2.11335e+06	2.3371e+07	2.88163e+07	1.345e+07	5.82101e+07	5.48789e+06	1.00773e+07		1.60957e+07	1.62933e+07	191784	1.68185e+07	2.24261e+07	77317.7	6.24616e+07	4.13471e+07	3.44207e+07	1.82787e+07	6.49289e+07	2.60656e+07	1.18115e+07
P08238		1.57903e+07						1.02642e+07	1.25694e+06			421344	4.3827e+07			1.27005e+06	72326.6			2.67207e+06		5.23876e+06				364058	1.37717e+06
P08253	155592		33157.2	179987	121059	313237	260438				47532.9				178414	161367	178014	536250	339146		423970		35904.9		109787	488307		21805.1
P08263	582607	2.99844e+07	1.43061e+06	772475	1.13482e+07	858773		2.70696e+07	2.78737e+07	8.85233e+06	4.48622e+06	6.53616e+07	1.31008e+07	6.72814e+06		1.27309e+06		1.11762e+06	2.22193e+06	7.03676e+06	236973	7.6636e+07	1.59974e+06	1.70953e+06	5.64021e+06	1.55088e+07	7.03905e+06	5.14361e+06
P08294	83798.2	1.15861e+08			13086914	1.05453e+06		5.22353e+07	1.41916e+08	3.09216e+07	4.08643e+06	4.41674e+07	3.39023e+07	3.79449e+07	3.30923e+06	40410759	2.64182e+07	2.81178e+06	1.48463e+07	2.44971e+07	749664	1.52312e+08	1.19856e+08	8.18706e+07	5.02093e+07	3.98272e+07	3.12945e+07	3.21325e+07
P08473	1.07491e+06	2.44639e+08	2.62726e+06	5.6922e+06	6.53432e+07	1.77972e+06	3.54709e+07	3.70425e+07	2.09487e+08	4.38824e+07	3.5676e+07	1.00499e+08	1.90975e+07	5.73529e+07	3.87586e+06	1.97178e+07	1.91945e+07	9.25968e+06	1.79181e+07	6.14089e+07	6.38035e+06	1.57307e+08	7.48291e+07	4.68536e+07	3.42955e+07	1.02549e+08	2.01219e+07	4.87766e+07
P08519		7.30401e+06		1.9986e+06	1.24361e+06	2.55408e+06	336922	3.21025e+06	7.12472e+06	1.65044e+06	1.28675e+07	4.50754e+06	256764	1.08199e+06	628537	1.50455e+06	1.18915e+06	649524	447899	1.7136e+06	796538	1.46458e+06	2.45617e+06	1.80161e+06	8.38263e+06	2.40493e+06	2.27215e+06	1.08968e+06
P08571	2.88823e+06	4.15867e+08	1.42649e+06	8.93512e+07	6.68088e+08	6.41056e+07	3.36428e+08	1.28626e+08	4.22924e+08	3.92786e+08	4.82084e+08	5.58987e+08	3.70211e+08	5.14962e+08	2.29803e+06	1.07273e+08	1.90029e+08	2.23649e+07	7.16198e+07	7.08794e+07	2.87399e+07	1.74962e+08	6.23522e+08	3.29499e+08	1.62432e+08	4.26312e+08	1.58358e+08	3.86989e+08
P08572	95957.4	7.99009e+06		508285	9.74667e+06	312251	1.48274e+06	1.05862e+07	18249426	5.45811e+06	1.17177e+07	1.30299e+07	5.01396e+06	5.98445e+06	784091	2.76904e+06	4.86474e+06	107340	678940	1.17304e+07	1.09519e+06	16818240	1.62835e+07	1.40524e+07	5.90496e+06	1.49623e+07	5.75569e+06	198750
P08582		2.152e+07			1.52628e+07	496136	2.43252e+06	1.82471e+07	4.52791e+07	15511245	9.03554e+06	3.43139e+07	1.91817e+06	1.76553e+07	306792	1.40747e+07	2.08866e+07	1.73269e+06	4.35429e+06	8.1242e+06	765051	2.34757e+07	3.25615e+07	4.03427e+07	1.84033e+07	1.87692e+07	1.28133e+06	2.15153e+07
P08603		3.29277e+06	434558	151032	7.45965e+06	5.09998e+06		4.04179e+07	4.22944e+06	1.4554e+07		3.86982e+06	935599	2.3465e+06	420296	3.64499e+06	2.89354e+06		2.44418e+06	3.5099e+07	87270	5.28035e+06	7.51222e+06	8.28346e+06	1.28909e+06	2.61472e+06	2.57884e+07	5.95393e+06
P08637	241598	4.58622e+07	6.49837e+06	1.82895e+07	1.02036e+07	9.94893e+06	38870295	7.16241e+07	7.31984e+07	9.1326e+07	1.16714e+08	5.19757e+07	2.30457e+07	3.43509e+07	3.97393e+06	3.5057e+07	1.94892e+07	1.00546e+07	4.00837e+07	3.75716e+06	1.8223e+07	5.1982e+07	5.36913e+07	3.58649e+07	2.47479e+07	70687567	2.88169e+07	4.22614e+07
P08670						2.21363e+07				6.24967e+06	199780		1.2954e+07	100879	1.59365e+06					1.52719e+07							2.81079e+07
P08697	58217.9	1.9935e+07	4.78404e+06	4.9454e+06	2.26774e+07	1.19528e+07	9.21878e+06	3.18344e+07	2.50145e+07	2.01873e+07	4.44783e+06	2.31404e+07	8.46319e+06	7.75096e+06	1.44467e+06	6.81335e+06	1.01305e+07	2.35161e+06	3.82048e+06	2.94623e+07	2.60387e+06	3.28914e+07	1.40919e+07	1.89615e+07	5.99941e+06	5.70334e+06	1.96249e+07	1.51381e+07
P08727		2.64315e+06				1.42877e+06		956600		5.63484e+06		1.46562e+06	9.6056e+07	4.84823e+06		223267	242631			1.71365e+07		7.96629e+06	3.36459e+06	3.3146e+06	2.95779e+06		1.14771e+07	363665
P08729		492847								239545		4.39801e+06	7.29127e+06	2.00512e+06						2.82302e+06				158532	107956		1.16706e+06	372007
P08754		1.4708e+06			166452		179447	2.05162e+06	1.69559e+06		123858	3.95642e+06	4.65531e+06		229699	2.34886e+06	1.88802e+06			3.83793e+06		1.40643e+06	2.24628e+06	4.32071e+06	131681		1.99544e+06	144429
P08758		30280157		2.30166e+07	4.57993e+06	3.31383e+06	7.11649e+06	1.5875e+07	2.15082e+07	2.23958e+06	4.74977e+06	1.77342e+07	6.70598e+06	1.68344e+06	135778	6.48625e+06	2.19395e+06	609469	1.69746e+06	2.18528e+07	914520	1.42963e+07	1.28484e+07	5.07891e+06	3.2016e+06	8.36857e+06	1.50249e+07	4.56821e+06
P08779	612027		826379		2.09551e+06	6.47308e+06	1.21022e+06	423606	2.81023e+07	526038	1.56638e+06	2.43019e+06	1.27642e+07	98865.4	1.38083e+06	350388	3.9062e+06			966693	95040.3	2.69419e+06		2.45195e+07		2.93974e+06	2.32291e+06	329924
P08962		4.88092e+06			1.82628e+06		1.80641e+06	868151	2.00892e+06	549846	341106	1.90048e+06		2.00862e+06		276048				277870		3.14831e+06	2.57551e+06				1.05818e+06	591369
P09211		1.45238e+07		2.15169e+06	7.41627e+06	1.84079e+07	6.23599e+06	2.34878e+07	3.38681e+07	14240100	1.75989e+07	2.07111e+07	4.72717e+07	4.11402e+06	1.16227e+06	1.0502e+06	3.54038e+06	1.89199e+06	335512	2.16689e+07	767174	2.89857e+07	1.10961e+07	1.80443e+07	2.99237e+06	1.24537e+07	4.04563e+07	5.12881e+06
P09237	49568.7	4.94225e+06			1.93904e+06			5.49926e+06	2.23495e+06	311326	6.05818e+06	2.59101e+06	1.13272e+06		195341	828307	264537	105839	197843			1.08411e+07	8.70334e+06	4.3925e+06	2.36218e+06	2.88111e+06	3.13142e+06
P09467		2.97776e+07		985852	1.34078e+07	238243	1.25472e+06	1.05346e+07	2.20353e+07	9.12178e+06	8.98333e+06	5.8317e+07	6.42537e+06	1.01281e+07	281550	2.2871e+06	1.15148e+07	290377	1.61144e+06	4.47575e+06		4.65976e+07	1.69413e+07	2.00338e+07	7.92557e+06	1.70784e+07	2.46759e+06	7.2567e+06
P09486		281311					143088	197728	387258	339516	178866	655705		543721			216889					380502		336048	599078
P09488		907886						186931	663244		88240					159415	221196			1.11772e+06		3.74583e+06	2.00831e+06	174489			1.32538e+06
P09525		1.25521e+07		1.08176e+06	3.74009e+06	480138	985004	7.91841e+06	4.22669e+06	1.09898e+06	2.22007e+06	6.49752e+06	2103826	868456	48808	668802	2.38822e+06	228779	339570	5.01218e+06	227657	6.52954e+06	3947890	5.9101e+06	1.09335e+06	1.56523e+06	7.69781e+06	4.06501e+06
P09543		5.52247e+06		1.009e+06	1.05556e+06	169891	927108	4.46869e+06	5.6935e+06	316780	2.06548e+06	4.72573e+06	284787	839651	617304	581497	1.00052e+06	261082		6.20684e+06	137530	4.18246e+06	3.27104e+06	1.79023e+06	774955			477326
P09564		4.36636e+06	888693		1.77279e+06	6.71435e+06	2.33513e+06	5.87814e+06	6.69012e+06	4.92574e+06	6.7345e+06	9.09012e+06	1.82846e+06	3.42543e+06	660076	2184804	2.83845e+06	3.97307e+06	4.87268e+06		4.46754e+06	8.81295e+06	8.57344e+06	3.04035e+06	7.07763e+06	9.67434e+06	4.37046e+06	2.13282e+06
P09603	3.5066e+06	2.08505e+07	1.72585e+07	3.8349e+06	1.44874e+07	3.45383e+07	6.82263e+07	1.15406e+07	2.82877e+07	1.11779e+07	3.9727e+07	1.88222e+07	1.66511e+07	3.70204e+07	4.13932e+06	1.49427e+07	9.276e+06	2.64175e+07	4.37765e+06	7.34952e+06	3.3923e+07	1.01837e+07	2.94058e+07	2.38488e+07	2.98253e+07	3.41129e+07	1.04968e+07	1.27105e+07
P09619	193489	5.46259e+06	125486	850512	3.70156e+06	8.59691e+06	1.43958e+07	6.33748e+06	1.45605e+07	6.0596e+06	6.88769e+06	6.54515e+06	2.03448e+06	9.97007e+06	384082	5.40433e+06	3.28266e+06	1.7412e+06	1.6794e+06		3.10157e+06	5.89577e+06	1.18593e+07	1.06398e+07	2.52274e+06	6.94378e+06	6.5703e+06	6.93613e+06
P09668	256102	4.18943e+06	524096	7.19214e+06	4.44944e+06	1.26946e+06	4.44067e+06	1.8152e+06	3.47197e+06	2.57407e+06	1.04122e+07	6.84181e+06	2.27268e+06	2.57443e+06	216016	1.03883e+06	1.45266e+06	257051	477854		103250	7.20529e+06	1.59153e+07	9.78668e+06	1.07913e+07	12943493	1.5779e+06	1.683e+06
P09871		1.12554e+06	298635	684020	1523962	403568	1618808		771802	874383	936306	1.8704e+06	501281	239688	79310.5	1.13039e+06	880179		687907		319228	253407	2.18362e+06	488036	381729	639335		2.57617e+06
P09936		2.61065e+06		571622			733665	2.12269e+07	8.50126e+06		207092	3.58233e+06		371200	50000.7	2.3248e+06	858252		476301			1.52567e+06	4.59732e+06	2.13352e+06	529722	1.15406e+06		1.29924e+06
P09958	104146		185578	168468			224085	149842	686892					22597.8			77480.5
P0C0L4	3.55565e+06	1.6152e+06			4.16936e+06	432594	1.3503e+06	1.91885e+08	2.42333e+06	5313227	8.3637e+07	7335468	2.55438e+06	2.57676e+06	2.99277e+06	1.64839e+07	5.19455e+07	905802	3.28538e+07	2.97172e+06	450780	3.94936e+06	1.19408e+06	1.11413e+08	2.14149e+07	1.22749e+08	4.66343e+06	1.11839e+06
P0C0L5	200633	6.29471e+07	1.00134e+06	7.01634e+06	1.35599e+08	2.80158e+07	2.69896e+07	1.58151e+07	8.07524e+07	2.01555e+08	2.44209e+07	2.6285e+08	1.74768e+08	9.79654e+07	248369	6.57761e+06	9.99789e+06	7.52958e+06	7.9951e+06	1.19104e+08	2.57122e+06	1.68849e+08	1.44412e+08	2.1815e+07	3.45231e+06	3.36273e+07	1.89902e+08	8.58734e+07
P0DJD7	5.43712e+06	9.18467e+06	28429874	1.56726e+07			24391675		1.72324e+07				1.35891e+08		1.04444e+07		2.30389e+07	1.43728e+07			20980231		4.39855e+08
P0DJD8					2.86808e+08	1.17374e+08		8.5696e+07		2.3783e+07	8.29708e+07	2.58508e+08		4.2258e+07		1.24713e+08			6.95593e+07	2.65027e+07		7.16665e+07		1.44547e+08	1.38407e+08	2.77056e+08	1.04939e+08	1.25167e+08
P0DMV9		2.64517e+07		3.36081e+06	2.2886e+06	1.01548e+07	2.05343e+06	1.73203e+07	1.96574e+07	2.35266e+07	7.47683e+06	1.32077e+07	2.9898e+07	5.02998e+06	2.10062e+06	5.79194e+06	1.30146e+07	961096	296162	3.83662e+07	106470	4.0308e+07	1.03814e+07	1.33374e+07	4.09623e+06	5.11664e+06	3.46173e+07	9.35052e+06
P0DOY2	1.32431e+06	1.98824e+08	1.27948e+07	77882034	348400215	2.03395e+08	6.10275e+08	3.26804e+08	2.28924e+08	329398044	4.10814e+08	4.36036e+08	6.00349e+08	5.43951e+08	4.48401e+07	2.02381e+08	1.6345e+08	6.64086e+07	2.16724e+08	1.93008e+08	5.67777e+07	9.65005e+07	2.85095e+08	3.04276e+08	2.22838e+08	6.43693e+08	3.0838e+08	3.32071e+08
P0DP25		1.18339e+06	2.92413e+06	6.21993e+06		4.19745e+06	2.43395e+06	1.91631e+06	2.34114e+06	1.19724e+06	1.30523e+06	2.29007e+06			972196	660532	735448	2.51084e+06		1.46309e+06	81196.4	906859	1.53426e+06	1.2013e+06		62182.2	2.5643e+06	1502297
P0DP57	339424	7621722		1.84522e+06	7903880	3.10679e+07	9.65235e+06	7.91056e+06	6.9497e+06	1.67028e+06	18932206	6.60774e+06	6.26152e+06	1.14752e+07	2.26633e+06	1815568	5.11084e+06	1.94693e+07	1.12427e+07	5.76914e+06	1.42897e+07	2.6109e+06	8.58618e+06	9.71338e+06	2.88697e+07	3.28404e+07	1.09116e+07	6.10722e+06
P10153	2.05961e+07	3.8469e+07	226152345	2.17017e+08	1.06974e+07	3.5872e+07	1.25798e+08	1.07853e+08	1.18517e+08	2.11988e+08	1.63201e+08	1.74669e+08	1.98554e+07	5.30569e+07	5.29335e+06	6.32561e+07	8.68212e+07	5.3001e+07	3.97631e+07	92605913	5.75859e+07	1.30537e+08	1.24763e+08	1.02468e+08	2.72404e+08	88181695	4.75308e+07	2.16615e+08
P10253	5.39404e+06	1.78885e+08	7.53489e+06	2.6636e+07	8.96229e+07	1.41922e+07	1.71477e+08	1.26386e+08	2.27988e+08	1.77123e+08	1.61688e+08	1.88015e+08	7.68581e+07	1.25428e+08	6.418e+06	5.58446e+07	7.13053e+07	1.04458e+07	2.2635e+07	5.48702e+07	7.27297e+06	4.19823e+08	3.38667e+08	2.21069e+08	1.18069e+08	3.39265e+08	4.20952e+07	8.95543e+07
P10451	2.7161e+08	7.92965e+08	2.26863e+09	2.11373e+09	7.61416e+08	5.68873e+08	1.24417e+09	1.34007e+09	1.24829e+09	1.50898e+09	1.78385e+09	1.49356e+09	4.59003e+08	8.4773e+08	5.84598e+08	5.53381e+08	4.13082e+08	1.33088e+09	2.56839e+08	159705525	1.50392e+09	1.35414e+09	1.3422e+09	7.35942e+08	7.12323e+08	7.56346e+08	7.77519e+07	9.74934e+08
P10586		170434	487600	292997	190601		236982		274818		146619	225020		139084	115072		48949.9	312028			96421.2		682084	106549		316651	62315.7
P10599	476689	8223255	2.03961e+07	28962097	7.89973e+06	4.75133e+07	5.89569e+06	7.78339e+06	1.33671e+07	1.33988e+07	427796	1.06588e+07	1.64027e+06	2.80453e+06	1.06345e+07	4.16671e+06	1.07242e+07	5.48308e+06	2.84715e+06	32564625	5.5329e+06	2.05524e+07	6.73037e+06	1.65786e+07	2.53469e+06	5.79882e+06	2.29314e+07	5.13657e+06
P10619	859938	1.49763e+07	8.36013e+06	2.70293e+07	5.50685e+07	1.73998e+06	1.64046e+07	4.27912e+06	1.70148e+07	8.64423e+06	3.06556e+07	4.33231e+07	6.99423e+06	1.22834e+07	541940	1.0993e+07	6.4456e+06	975994	7.09069e+06		1.75753e+06	2.73947e+07	4.00963e+07	2.33728e+07	3.18576e+07	6.32163e+07	7.6854e+06	7270279
P10643	2.02209e+06	1.17214e+06	2.87859e+07	1.07163e+07	613909	7.91217e+06	1.91076e+07	2.10162e+07	3.57374e+06	1.09575e+06	6.38134e+06	2.21927e+06		2.44267e+06	6.93302e+06	1919727	826906	1.03766e+07	862851	2.60283e+06	7.74707e+06	2.0578e+06	6.81346e+06	6.52817e+06	1.47562e+07	7.28835e+06	2.34115e+06	8.06706e+06
P10645	1.29484e+06	650244	4.92919e+06	708247			1.41885e+06		390864	767595	1521626		233958	546234	886812			2.54638e+06		36788.4	476772		1.30956e+06	512536	4.33908e+06	1.18511e+06		130957
P10646	115017		952856	224106			850937								179115			219614			284866
P10721		228768		996755	217364		89094.4		594144	207892	877049	768655					153735			666091	44014.9	196012	589769			818744		292672
P10768		662871						276339	271482		274294	847381										550872
P10809		241191						1.78203e+06	159947			287029	5.31214e+06	138869	45624.7		195157					1.87448e+06
P10909	8.61322e+06	2.98685e+08	3.62471e+07	1.35985e+07	2.04589e+08	4.48358e+07	4.47105e+07	3.08153e+08	3.08229e+08	2.98487e+08	1.39665e+08	2.55237e+08	1.27642e+08	2.47958e+08	1.26029e+07	9.25709e+07	1.19917e+08	2.48598e+07	4.56373e+07	1.93842e+08	4.29627e+07	5.83672e+08	4.25761e+08	3.75714e+08	2.29438e+08	2.57205e+08	1.81155e+08	1.50232e+08
P11021		1.77574e+06	224248		222322	2.36011e+06		3.52808e+06	5.41745e+06	3.02622e+06	214901	2.48557e+06	1.94171e+07	1.16835e+06	221631	97234.9	1.10545e+07			1.09029e+06		7.77745e+06	1.03746e+07	9.88865e+06	1.68585e+06	953896	3.9473e+06	1.64358e+06
P11047		2.71064e+06	1.75533e+06	992730	1.51047e+06	540694	580612	1.04117e+06	5.31515e+06	1.7169e+06	2.29503e+06	3.43947e+06	1.39954e+06	1.45068e+06	54923.6	1.71444e+06	1.90407e+06		2.87297e+06		224568	3.30099e+06	2.28589e+06	1.54929e+06	1.68488e+06	2.67217e+06	1.04123e+06	2.09198e+06
P11117		2.73018e+07		715342	2.96925e+07	186475	2.47587e+07	3.14226e+06	2.77815e+07	3.54059e+06	1.13029e+07	2.87712e+07	2.51511e+06	6.31903e+06	137024	3.10864e+06	6.99665e+06	384316	3.87296e+06	5.46284e+06		2.95215e+07	4.55999e+07	2.12492e+07	2.42953e+07	7.21775e+07	471324	5.46997e+06
P11142	208069	2.26493e+07	999336	907626	1.22636e+07	3.09591e+07	6.21831e+06	1.75455e+07	3.68262e+07	1.84209e+07	4.55597e+06	3.69295e+07	3.98877e+07	1.0815e+07	1.51053e+06	4.66994e+06	1.20322e+07	2.14953e+06	804194	3.23269e+07	607634	3.59553e+07	1.05825e+07	3.94919e+07	8.19197e+06	1.21075e+07	3.05563e+07	7.55939e+06
P11279		3.1581e+07	1.39066e+06	2.62273e+07	1.04845e+06	3.38828e+06	2.09601e+07	1.96139e+07	7.65364e+07	2.22355e+07	2.18944e+07	4.41305e+07	1.02642e+07	1.50965e+07	49797.9	3.98436e+07	3.68945e+06	903608	13504147		2.9447e+07	5.43729e+07	6.42145e+07	4.78498e+07	1.58856e+06	6.12632e+07	1.39014e+07	2.11094e+07
P11362		299010	389122	2.57131e+06	224617	2.25866e+06	5.14829e+06	3.52995e+06	2.99903e+06	2.1519e+06	4.50796e+06	2.19171e+06	663183	1383987	134703		1.4248e+06	1.15868e+06	570851		2.38336e+06	126597		534129	3.37397e+06	1.60588e+06	2.72148e+06	3.07391e+06
P11597		6797620			9.83842e+06		3.57245e+06		1.12184e+07	3.07622e+06	4.43836e+06	8.55734e+06	244489	4.98879e+06		2.11862e+06	564730		590126	896855		822267	5.87397e+06	2.16985e+06	4.47815e+06	3.79938e+06	2.53175e+06	7.61691e+06
P11684	7.67828e+06	2.58247e+08	12182154	56898796	9.69098e+07	7.43586e+07	4.30346e+08	3.17293e+07	2.41253e+08	1.22304e+08	3.92133e+08	1.0583e+08	7.49038e+07	2.52027e+08	217762	5.69605e+07	5.44199e+06	8.03616e+07	5.6331e+07		1.82419e+08	1.0207e+07	1.2087e+08	1.267e+07	3.8479e+07	2.71441e+08	6.03595e+07	2.03901e+08
P11717	183843	2.85148e+06	995934		236658		182059	563366	2.23272e+06		2.50945e+06	231871		847855		259300	1.08579e+06			1.67809e+06		1.26299e+06	644885	1.33506e+06	748334			291489
P11766		4.16542e+06						4.65942e+06	385118		102940	4.63494e+06	1.10512e+06	50430.1			2.76016e+06			688922		2.21481e+06	1930770		867898
P12109	9.41879e+06	2.90597e+08	1.03166e+07	1.98028e+07	1.62685e+08	2.29349e+07	3.58239e+07	3.59484e+08	4.1969e+08	1.90912e+08	217714304	3.16808e+08	1.11882e+08	2.08192e+08	6.75378e+06	7.48823e+07	2.40426e+08	2.09284e+07	4.01118e+07	1.37599e+08	2.45885e+07	3.74492e+08	4.05028e+08	4.21389e+08	1.5984e+08	2.63233e+08	2.0348e+08	1.85346e+08
P12110									637953		266106	578034		911153			541779				104393			691807				941568
P12111	1.43698e+06	2.56529e+07	5.27392e+06	8.71933e+07	1.43257e+07	2.22865e+07	3.92786e+07	1.77329e+07	2.81962e+07	2.02501e+07	4.61643e+07	3.43683e+07	1.53078e+07	2.96887e+07	2.48094e+06	9.99094e+06	1.46469e+07	1.09817e+07	1.13656e+07	397831	1.32671e+07	4.68674e+07	3.27456e+07	3.965e+07	2.59756e+07	3.25512e+07	1.37987e+07	2.74218e+07
P12259	254354		1.111e+06	1.26614e+06			1.1375e+06		864468		76724.2				248034			553752			346895		349742	658305		68322.6		247944
P12273		1.26397e+07	1.32983e+06	1.74997e+07	6.0146e+06	4.20479e+06	1.57701e+07		1.17804e+07	1.24065e+06	7.3724e+06	6.18461e+06		1.30352e+06		583950	2.68366e+06	5.36673e+06	746204		1.56513e+06	645438	1.17335e+07	4.04921e+06	730142	5.48626e+06	3.99422e+06	1.15193e+06
P12277		2.5292e+07	724280	394582	430369		548450	1.42384e+07	1.24673e+07		2.44788e+06	2.96263e+06		1.17757e+06		1.95869e+06	128033	133291		2.74906e+06	62078.9	1.48719e+06	2.84334e+06	767270	190306	303014	1.68597e+06	419348
P12821		1.66363e+07			1.09489e+06		1.87454e+06	959595	1.01359e+07	155810	2.4692e+06	3.59145e+06		3.1053e+06		651773	28095.3			243112		2.22271e+06	657283		857268			3.5673e+06
P12830	1.09979e+08	1.60923e+08	2.63046e+08	6.09555e+08	1.4338e+08	2.34792e+08	1.40233e+09	9.8098e+07	2.78032e+08	1.90254e+08	2.07986e+08	3.48281e+08	2.86996e+08	3.46319e+08	3.71569e+06	1.70181e+08	1.28504e+08	4.25675e+08	2.07232e+08	4.70889e+06	2.23337e+08	6.00529e+07	2.95042e+08	2.55535e+08	1.31984e+08	5.42156e+08	1.46579e+08	2.37904e+08
P12955		1.46592e+06			1.12261e+06			161678	517872			3.59112e+06				252246	169050		70262.3	901558		8.89667e+06	1.352e+06	738992	114110	1.51435e+06
P13284	1.00192e+06	2.4686e+06	645265	4.83865e+06	7.88179e+06	1.76788e+06	2.03169e+07	2.63035e+06	5.97362e+06	3.19146e+06	4.09996e+06	9.07334e+06	4.05521e+06	2.33917e+06	466594			1.06189e+07		2.6489e+06	1.38282e+06	9.74727e+06	1.70434e+07	6.93017e+06	1.0074e+06	1.05715e+07	2.20881e+06	2.59672e+06
P13473	1.80631e+07	8.33879e+07	9.82807e+07	1.67133e+08	1.17734e+08	5.07454e+07	1.97612e+08	3.30506e+07	9.2468e+07	5.38779e+07	5.73132e+07	8.93535e+07	1.90243e+07	2.49996e+07	1.81245e+07	3.98871e+07	4.40939e+07	2.73668e+07	3.27362e+07	18274855	3.02923e+07	8.74729e+07	6.48539e+07	8.13685e+07	3.15521e+07	1.05373e+08	2.43436e+07	2.75666e+07
P13489		1.79755e+06			1.64056e+06	658119		834552	2.48575e+06	702929	389241	3.43842e+06	5.73374e+06	49345		225684	829826			1.29763e+07		4637754	1.10108e+06	1.79943e+06	116323	881284	5.47444e+06	379878
P13521	8.41703e+06	1.00638e+06	1.36725e+07	5.04449e+06	2.59349e+06	1.12263e+07	6.36749e+06	3.64543e+06	1.02293e+06	1.8105e+06	1.18441e+06	6.88164e+06	2.23454e+06	2.12421e+06	318053	414670	3.58849e+06	8.19061e+06	2.23568e+06	544524	8.19359e+06	949484	1.13669e+06	6.45099e+06	1.14839e+06	1.00605e+07	6.20937e+06	1.09307e+07
P13591	1.55769e+06	1.09206e+07	1.36321e+07	4.19389e+07	1.35293e+07	2.20142e+07	5.75488e+07	6.20116e+06	1.7269e+07	1.1047e+07	4.08586e+07	1.33354e+07	1.16052e+07	1.47834e+07	2.48847e+06	1.06089e+07	1.09823e+07	9.29511e+06	1.25545e+07	3.37095e+06	1.07757e+07	1.18477e+07	1.0544e+07	1.47585e+07	1.26531e+07	1.81103e+07	1.02376e+07	1.38498e+07
P13598	160146	1.59947e+07	5.33839e+06	2.24142e+06	1.23395e+06	7.61255e+06	7.75806e+06	3.01686e+06	1.39714e+07	2367886	1.04268e+07	862492	1.00873e+06	9.14588e+06	172646	3.10603e+06	1.65195e+06	2.46892e+06	3.88003e+06		1.53722e+06	495330	3.57639e+06	3.14074e+06	3.10801e+06	4.33297e+06	755111	2.47211e+06
P13611	561804		3.54119e+06	831265			1.08759e+06				433012	318736			131600			87206.2				810632				343697
P13639		2.95643e+06			451971				3.30625e+06	382622	120696	838212	3.43872e+07				1.18072e+06			9.71634e+06		2.76365e+06	440288	1.69849e+06		347836	6.74935e+06
P13640				173857							49447				603253	43257.3	207673	687908				68516.2	190451	101323	46938.1
P13645	1.63024e+08	7.47105e+07	2.64312e+08	6.12689e+07	1.32889e+08	7.77538e+07	5.34979e+07	1.50346e+08	1.05029e+09	4.37002e+08	4.11611e+07	2.63597e+08	1.22182e+08	8.59879e+07	3.32341e+08	7.20143e+07	3.12555e+08	1.94402e+08	6.10755e+07	8.8029e+08	3.94667e+08	4.38044e+08	1.38154e+08	2.80317e+08	2.58917e+07	4.91861e+07	7.31953e+08	2.26034e+08
P13646	386911	8.19012e+07			2.55493e+07	8.39791e+07		1.1848e+08	1.29612e+08	1.3751e+08		53392012	2.64116e+09	3.23109e+07	1.87632e+06		3.10133e+08			7.29794e+08	3.74246e+06	5.10128e+08	2.80037e+07	3.29397e+08	2.04e+07		1.30223e+09	1.09195e+08
P13647	1.44563e+07	4.57039e+06	1.43454e+07	111000	6.95071e+06	1.72516e+06	452575	5.24072e+06	6.78293e+07	1.07471e+07	561017	1.13526e+07	1.71704e+08	3.16987e+06	2.68787e+07	2.13788e+06	1.97167e+07	5.66204e+06	149796	7.59164e+07	1.08326e+07	1.08955e+08	7.38251e+06	5.57886e+07	642443	524544	8.0582e+07	6.23733e+06
P13671			4.12546e+06	2.29834e+06		2.94015e+06		5.52592e+06				689610			624810	207258	412258			384009	1.7186e+06			2.54023e+06				938653
P13716		773108										746905					366748					988043	599379	517908	155492	384543
P13727		4.21987e+06	4.91615e+06	1.28539e+06	6.8216e+06	5739129	8.92074e+06	3.07462e+06	1.27769e+07	7.94301e+06	1.58806e+07	3.35467e+06	4.53564e+06	4.63465e+06	658857	9.14473e+06		5.28051e+06	1.62431e+06	3.97488e+06	2.87266e+07	8.81085e+06	8.38963e+06	1.13793e+07	1.3074e+07	5.79244e+06	2.64965e+06	1.59092e+07
P13797		552484				378190	133664	445122	1.11331e+06	189315		210803	1.67767e+06		63160.8		737268			2.05497e+06		3.49348e+06		3.12715e+06	130904		4.16108e+06	76641.7
P13987	6.32138e+08	4.3575e+08	1.50035e+09	1.9446e+09	5.88936e+08	1.08643e+09	1.73805e+09	7.57349e+08	7.78133e+08	8.28076e+08	1.54018e+09	1.12934e+09	5.03165e+08	1.13856e+09	5.02486e+08	3.67063e+08	5.6099e+08	1.10782e+09	3.78296e+08	3.73267e+08	1.24717e+09	4.66253e+08	6.05167e+08	9.71636e+08	9.41157e+08	9.55457e+08	5.49079e+08	1.29692e+09
P14151		159254	2.38239e+06	1.61446e+06	387146	1.26532e+06	1.33468e+06		1.19536e+06	2.36145e+06	2.11951e+06		534766	137049			228858				1.06987e+06			539437	466351	243249		865909
P14174		6.79111e+06			1.67128e+06	3.47595e+06	1.50172e+06	2542788	5925721		5.05986e+06	3469949	4.58826e+06	2.46495e+06		1.08651e+06	1.80382e+06	807960	719315	3.61281e+06	490286	6076986	4.47846e+06	4430869	2.13535e+06	3.85297e+06	3.54869e+06	1.12535e+06
P14314		1.37899e+06		644989	441467	883347	1.03808e+06	675705	3.33918e+06	3.31252e+06	2.1029e+06	3.59632e+06	2.52275e+06	2.58748e+06		831873	1.09539e+06	270906	773179	2.56889e+06		4.6597e+06	2.55943e+06	3.77041e+06	1.27117e+06	4.09904e+06	600941	1.55433e+06
P14384		3.99713e+07		2.09392e+07	1.32725e+07	1.27137e+06	1.10594e+07	2.37526e+07	6.23074e+07	44482534	2.94413e+07	3.49746e+07	6.72184e+06	1.48122e+07	124669	2.1158e+07	2.04812e+07	1.94619e+06	9.33454e+06	1.20439e+07	1.29453e+06	2.51601e+07	4.59155e+07	3.48203e+07	1.46765e+07	1.2905e+07	4.20958e+07	1.21304e+07
P14543	1.6782e+06	7.00347e+07	1.29321e+06	1.94531e+07	9.57875e+07	3.76952e+07	5.48311e+07	3.69613e+07	1.20706e+08	9.18087e+07	1.42871e+08	1.81713e+08	1.15682e+08	1.32081e+08	1.66639e+06	5.48398e+07	8.38658e+07	1.25086e+07	5.59286e+07	6.27778e+06	9.00418e+06	9.41081e+07	1.41611e+08	1.525e+08	8.02564e+07	1.18209e+08	9.46299e+06	1.49339e+08
P14550		1.17309e+07			3.85266e+06			1.01452e+06	7.84908e+06	2.78151e+06		1.43896e+07	2.98016e+06	1.98851e+06		2.19707e+06	5.76784e+06		331015	5.90736e+06		2.57598e+07	7.15739e+06	7.30267e+06	966032	3.78465e+06	294456	2.15791e+06
P14618	828160	4.6037e+07	467416	5.18101e+06	1.56786e+07	4.25205e+07	5.66903e+06	5.69043e+07	2.30649e+07	4.36538e+07	2.02091e+07	4.92708e+07	8.34575e+07	1.40815e+07	5.91721e+06	2.86631e+06	1.67309e+07	1.79145e+06	508299	1.06875e+08	2.52445e+06	5.13629e+07	3.45552e+07	3.19669e+07	1.13637e+07	7.49333e+06	7.85315e+07	9.08729e+06
P14625	422114	919114	622054					2.27935e+07	1.15726e+06				4.17572e+06	345793			2.21154e+07			297745		1.86606e+07	1.22846e+07	9.56796e+06	515978		9.68274e+06	431575
P14778		424889			284727		238900	202691	574701	421310	95106.3	149709		114747		180938	297061		86382.5		106038	562658	135050	747969		99400.4		386533
P14780	250794	503133	1.68187e+06		523736	2.82231e+07	969520		389370	1.26973e+07					3.59496e+06	73544.3	525353	875832	289736	3.2561e+07	1.32041e+06	1227237		918581	103898	505314	1.24354e+08	286208
P14923	253516								3.59802e+06	796378			2.34166e+07		586666		831850			1.31927e+06	108051	838817		1.07096e+06			1.77468e+06
P15121	66967.4	927843		193639				2.0688e+07	5.45714e+06	620078		5364852		64684.9		213624	647189	671185		1.94476e+06		5.77952e+06	1.96729e+06	1.72665e+06	337603		920513	662110
P15144	3.80997e+06	4.45121e+08	3.43556e+06	9.74226e+06	3.35069e+08	1.23834e+07	1.41632e+08	1.25044e+08	3.68921e+08	1.12846e+08	1.66877e+08	4.26659e+08	1.13368e+08	1.56655e+08	1.43758e+06	8.41719e+07	1.06644e+08	6.96539e+06	2.75692e+07	2.77108e+07	6.43322e+06	2.75567e+08	3.51048e+08	2.22301e+08	1.06314e+08	2.64985e+08	2.6264e+07	1.49682e+08
P15151		5.83147e+07			1.89804e+07	811304	5.30531e+07	2.26906e+07	1.0193e+08	4.73352e+07	3.56585e+07	4.27262e+07	14107354	1.93963e+07	598666	2.61046e+07	5.35589e+06	1.24704e+06	4.46806e+06		2.41662e+06	7.81568e+07	2.46138e+07	4.01633e+07	5.11313e+06	5.10752e+07	2.30991e+07	2.37537e+07
P15289	837764	1.59921e+07		7.79805e+06	3.68519e+07	2.04446e+06	2.39414e+07	5.19566e+06	2.32651e+07	2.66533e+07	2.13792e+07	2.98276e+07	8.04423e+06	1.20457e+07	324434	1.52828e+07	2.11088e+07	1.47429e+06	5.11648e+06	4.54247e+06	485232	4.18491e+07	5.11241e+07	3.56938e+07	2.28708e+07	8.31335e+07	5.1482e+06	1.41198e+07
P15291	86506.8	3.75151e+06			3.07063e+06		394583	3.60318e+06	7.18622e+06	1.37593e+06	508053	3.04619e+06	140847	2.16624e+06		1.84079e+06	2.80755e+06	174844	288315			8.18588e+06	1.42945e+07	9.55226e+06	2.51735e+06	4.36178e+06	806888	1.35493e+06
P15309	3.53142e+06	4.88629e+08	4.11058e+06	1.04702e+08	8.72627e+07	1.4998e+07	1.01218e+08	1.02004e+08	3.66737e+08	6.24729e+07	5.90212e+08	1.32178e+08	4.08582e+07	1.82983e+08	2.11029e+06	2.85397e+08	4.2201e+07	1.56879e+07	2.79757e+07	8.95304e+07	8.33658e+06	1.7111e+08	2.73575e+08	1.37707e+08	1.38942e+08	2.1815e+08	2.85633e+07	1.36823e+08
P15311	2.08219e+06	3.90774e+07	1.99817e+06	2.04925e+07	1.93858e+07	2.87476e+07	2.04175e+07	47048754	5.26025e+07	1.53224e+07	2.46344e+07	3.27452e+07	2.95127e+07	1.38629e+07	1.83908e+07	8.0439e+06	1.87901e+07	1.27723e+07	5.69023e+06	4.02617e+07	8.0966e+06	3.40804e+07	9.9213e+06	2.85133e+07	7.62902e+06	1.37397e+07	3.20332e+07	9.72434e+06
P15328	329095	2.19186e+07	8.55684e+06	4.19302e+06	2.15566e+07	8.55565e+06	3.45634e+07	5.43238e+07	5.09847e+07	1.9253e+07	1.15093e+08	3.21538e+07	6.90947e+06	3.02257e+07	4.60326e+06	1.26985e+07	1.372e+07	4.18031e+06	7.85748e+06	2.28768e+07	8.18104e+06	3.28791e+07	2.10489e+07	3.31618e+07	5.98615e+07	3.59907e+07	1.15183e+07	2.73091e+07
P15529				291640	329529	1.17153e+06	3.78804e+06							451884				169431			460450
P15531		335892			201616	364530			2.34828e+06			3.12106e+06	5.46056e+06	1.18564e+06						472553		3.00631e+06	1.89818e+06	1.90278e+06		1.12779e+06	7.28093e+06
P15586	456070	6.92078e+07		1.94516e+07	5.29924e+07	5.33451e+06	9.63344e+07	2.16931e+07	5.35134e+07	4.84588e+07	81147701	1.70521e+08	5.05983e+07	5.62442e+07	330313	4.00596e+07	3.36777e+07	3.37146e+06	1.38839e+07	1.30241e+06	910072	5.50365e+07	1.24213e+08	6.77031e+07	4.46383e+07	1.50901e+08	9.18422e+06	3.51681e+07
P15814		5.51789e+06		421852			4.19716e+06				4.59464e+06	9574693	371290	6.15559e+06		257763		136045				5.27659e+06	9.61e+06		3.58225e+06	1.48574e+06		2.50783e+06
P15848			77799	2.42213e+06	9.28535e+06		306264				2.95975e+06	7.82343e+06			57774		64393.1	51851.6			113331	1633618	1.98527e+06	1.21128e+06	3.70599e+06	503595		665864
P15924	2.17276e+06		1.31185e+06						3.16955e+07	255513			7.01029e+07		3.47362e+06		1.9014e+06	887391		4.42736e+06	68728.9	3.07378e+06		6.03818e+06			5.97922e+06	189704
P15941	1.15638e+07	32069865	8.77126e+06	5.10875e+07	21873399	2.16823e+07	4.29125e+07	8.41148e+07	6.36816e+07	1.67957e+07	2.79423e+07	3.55905e+07	7.09249e+06	2.7108e+07	5.29636e+06	2.07766e+07	16452076	1.93546e+07	1.6359e+07	2.39988e+07	1.31407e+07	2.9364e+07	3.40829e+07	2.94608e+07	2.26089e+07	3.21292e+07	18894718	1.92472e+07
P16035		3.76715e+06	2157088		1.08127e+06	8.06263e+06	2.24127e+06	763434	3.97184e+06	417897	3.82002e+06	801478		2.46477e+06	857159	2.56538e+06	2.02701e+06	1.18485e+06	841512	6.18848e+06	4.54398e+06	4.52976e+06	4.63257e+06	3.84307e+06	2.37277e+06	1.17014e+06	3.89665e+06	1.22436e+06
P16070	1.45527e+07	1.23608e+08	192431013	4.03753e+08	6.24597e+07	1.42988e+08	1.97833e+08	1.93739e+08	2.22754e+08	1.73953e+08	429247099	182816618	8.6743e+07	1.53499e+08	7.06861e+07	7.36554e+07	8.40507e+07	7.12932e+07	7.28258e+07	5.17437e+07	5.97027e+07	1.00896e+08	1.16418e+08	1.338e+08	2.11104e+08	2.09117e+08	8.78199e+07	1.21972e+08
P16104		3.98524e+06	5932104	1.02078e+06	1.35743e+06	2.22229e+07		6.68058e+06	4.02297e+06	26162883		3.02457e+06		1.85716e+06	5528007	729097	1.41213e+06		496847	37092000	426559		3.95683e+06	6.1158e+06	2.16308e+06		1.14809e+08	2.62723e+06
P16112	254480	9.90361e+06	3.49521e+06	1.3485e+07	6.6709e+06	9.22794e+06	1.35343e+07	3.90412e+06	1.81299e+07	3.11087e+06	1.09975e+07	5.80965e+06	1.30503e+06	2.21709e+06	2.19191e+06	3.2214e+06	895615	3.29345e+06	936130	552428	1.04429e+07	2.04021e+06	6.07125e+06	3.63006e+06	4.43223e+06	6.10038e+06	1.6425e+06	5.98812e+06
P16152		8.01142e+06					215215	1.22476e+07	6.49873e+06			6.46693e+06	5.68906e+06			1503078	2.60137e+06	191010		1.38136e+06	80661.8	8.7231e+06	2.88273e+06	1.91161e+06		2.34429e+06	287746	2.35078e+06
P16234		2.62704e+06	1.21606e+06	2015616	1.23267e+06	2.6031e+06	4.50479e+06		5.71755e+06		2.54686e+06	1.84209e+06	602439	1.85536e+06	555325	1.38561e+06	1.29915e+06	3.00365e+06	1.43155e+06		1397269	3.34601e+06	3.24683e+06	3.18978e+06	1.13106e+06	2.3235e+06		2598654
P16278	185470	7.04643e+07		6.294e+07	7.6709e+07	7.18481e+06	3.76461e+06	8.00288e+06	5.58167e+07	4.8679e+07	4.03478e+07	1.29875e+08	1.21953e+07	2.84235e+07		1.65234e+07	2.39722e+07	205474	3.41331e+06	4.78843e+06		2.08323e+08	8.46292e+07	6.85186e+07	7.44016e+07	1.22283e+08	8.664e+06	2.62242e+07
P16284	462486	2.08186e+06	2.50632e+06	1.15077e+07		4.3843e+06	8.72493e+06	2.10587e+06	1.36359e+06	1.89681e+06	5706417		2.35082e+06	2.85688e+06	332008	1.05724e+06	726370	2.44101e+06		875095	1.43243e+06		1.87019e+06	1.73522e+06	4.53059e+06	4.09758e+06	1.4158e+06	2.09331e+06
P16402		1.07832e+06	2.27125e+06	1.9935e+06		1.37185e+07			262806	3.42486e+06		577823	9500903		853703		1.22152e+06					2.34701e+06	567249	249915	612727		2.60691e+06
P16444		2.85377e+07			4.6101e+07		8.41696e+06	9.249e+06	1.992e+07	4.04409e+06	1.35117e+07	9.60737e+07	1.00963e+07	3.21343e+07	330180	5.50285e+06	1.55375e+07	1.43775e+06	1.03973e+06	7787866	294900	9.80541e+07	2.81149e+07	2.81477e+07	1.88665e+07	2.10926e+07	1439810	2.0019e+07
P16870	242355	1.12862e+08	533530	2.86374e+06	1.1648e+07		1.27669e+06	2.15548e+07	7.1488e+07	8.12306e+06	2.92196e+07	2.65349e+07	2.96969e+06	2.64762e+07	88627.6	4.52485e+07	2.14731e+07	1.67261e+06	1.94709e+06	4.17936e+06	210076	3.4876e+07	3.14856e+07	4.62664e+07	2.04578e+07	2.10622e+07	550740	1.65124e+07
P16930		2.94453e+06			330840				1.15393e+06			2.41006e+06										4.82982e+06	928528	571053	118427	1.11918e+06
P17050	309072	5.26132e+06		545000	1.73552e+07	482171	7.87343e+06	1.69886e+06	5.86344e+06	7.43486e+06	1.27432e+07	2.49294e+07	4.48508e+06	2.94494e+06		3.11512e+06	7.04808e+06		1.5537e+06	1.69081e+06		1.24642e+07	1.08689e+07	1.31861e+07	9.55609e+06	3.25426e+07	1.56016e+06	5.61431e+06
P17174		7.87486e+06		102530	918166	535969		8.63785e+06	3.63561e+06	672813	1.25748e+06	1.05527e+07	548490		114445	198738	1.90237e+06		94904.7	3.20502e+06		1.36816e+07	5.2057e+06	2.51087e+06	2.9352e+06	2.17247e+06	305067	1.0721e+06
P17342		2.60963e+06			219188			2.7251e+06	2.90161e+06			764298		2.02729e+06		362822	1.61688e+06					1.62661e+06	5.86425e+06	5.8108e+06	139591	223796
P17655		539611						945829	457057			174745	668274							1.87789e+06				394296			1.37256e+06
P17813		4.26209e+06			3.98545e+06	2.32589e+06	5.34123e+06	2.74184e+06	8.81106e+06	5.0442e+06	4.28155e+06	5.97671e+06	679834	2.58732e+06		2.39233e+06	3.03689e+06	300027	1.17915e+06	257227	911721	3.22904e+06	4.72715e+06	5.43958e+06	653628	2.45379e+06	1.08192e+06	2.05011e+06
P17858		1.47757e+06			962699			246808	1.52384e+06			2.55695e+06	1.18283e+06	101731			483117			3.55574e+06		6.10233e+06	1.11964e+06	221299		1.26563e+06	1.07402e+06	137680
P17900	9.32502e+06	1.34329e+08	1.78401e+07	7.01551e+08	6.03302e+08	2.55798e+08	2.43625e+09	1.35742e+07	1.72435e+08	1.14375e+08	3.38185e+08	3.84018e+08	1.40186e+08	2.04483e+08	485805	2.06517e+08	1.0125e+08	1.88389e+08	1.86204e+08	4.03332e+07	1.3824e+08	5.78705e+07	2.98274e+08	1.98711e+08	1.35373e+08	1.38417e+09	1.10318e+08	149219578
P17927		6.27797e+06			688538			583449	9.49011e+06					1.33382e+06						1.71238e+07		4.67276e+06		1.88054e+06	868068	773016	895600	578275
P17931	69981.9	1.19039e+07		1.88526e+06	1.50449e+06	3.40592e+06	834984	3.66823e+06	1.31843e+07	4.99673e+06	5.04364e+06	1.23276e+07	1.24604e+07	5.28783e+06		2.29756e+06	7.38011e+06	360446		2.95105e+06	192076	9.57953e+06	1.09351e+07	1.03883e+07	3.65422e+06	9.00478e+06	8.88138e+06	2.75378e+06
P17936	62368.2	64391.7	3.11597e+06	233509	8.72399e+06	2.87191e+06	1.63829e+06	843509	1.78934e+06	1.11099e+06	521129	107961		3.81767e+06	686366	1.02441e+06	951218	3.99558e+06	2.72291e+06	1.74485e+06	5.20034e+06	1.3788e+06	4.03805e+06	3.56274e+06	1.37278e+07	2.00159e+07	395812	1.74976e+07
P18065	324946	5.04755e+07	773484	5462821	9.20576e+06	226592	181485	8.20161e+07	1.07624e+08	6.48108e+07	1.07789e+07	5.07801e+07	7.01619e+06	1.79455e+07	1.60393e+06	2.62165e+07	4.17724e+07	2.40502e+06	1.4354e+06	7.00173e+07	661486	1.12043e+08	8.89296e+07	1.23522e+08	5.59856e+07	20649988	3.11687e+07	1.13285e+07
P18206		242306				1.0463e+06				276242			1.7182e+06				117386			3.42619e+06		4.30211e+06		582848		453022	1.69813e+07
P18428		144576						500577	1.64416e+06	398545		459126	142133	549520								2699775	6.32975e+06	4.20543e+06	203997	216262		193370
P18510		237337		1.44849e+06		1.25745e+06			227287	276805	721825		7.8324e+06				834278					745058	549433	1.50518e+06	384898		3450593
P18669	87281.3	1.30845e+07		540584	6.92722e+06	6.62711e+06		1.14121e+07	1.48375e+07	8.59422e+06	4.41002e+06	1.33185e+07	2.44415e+07	3.73287e+06	1.00664e+06	1.71526e+06	6.51589e+06	692278		3.15065e+07	271045	2.01671e+07	1.21059e+07	1.34542e+07	4.61088e+06	5.71162e+06	2.01816e+07	4.34527e+06
P18827	1.03494e+07	7.59612e+06	13134783	8567053		583922	11256833		8800305	2.05313e+06	9.04453e+06	2.3043e+06	845448	5833405	3.60732e+06	3.68783e+06	1.56905e+06	3.90155e+06	2.61402e+06		2.62261e+06	613155	5.15887e+06	3.24074e+06	2.93746e+06	5.66175e+06	952529	2.67835e+06
P19013	528294	7.15256e+07			1.98571e+07	1.89179e+07		6.8317e+07	233168	7.07974e+07		1.93813e+07	2.88104e+09	1.28797e+07			2.64644e+08	211811		4.68655e+08	1.46926e+06	4.79792e+08	2.06699e+07	3.05468e+08	1.84534e+07		7.62749e+08	5.98313e+07
P19021		1.47782e+06			2.17151e+06		178993	1.41263e+06	3.13836e+06		1.33415e+06	1.84411e+06		1.84864e+06			459942		130595			5.44263e+06	5.98642e+06	3.93388e+06	2.68204e+06	2.54096e+06	1.53542e+06	1.31533e+06
P19022	2.64744e+07	5.05609e+07	1.37227e+08	1.00507e+08	2.15612e+07	4.58479e+07	5.07446e+07	5.8539e+07	8.96225e+07	4.97708e+07	2.677e+07	6.92368e+07	2.11375e+07	2.26736e+07	1.31538e+07	4.7847e+07	3.10166e+07	5.8069e+07	3.37546e+07	1.26359e+07	4.81265e+07	6.57433e+07	7.94643e+07	4.87843e+07	3.88257e+07	3.95794e+07	2.909e+07	2.94386e+07
P19256	493474	6350621	4.5147e+06	6685592	1221521	3.95621e+06	5456682	4.19865e+06	8.47272e+06	5347278	6.01492e+06	6.05291e+06		4.47772e+06	1.13426e+06	3.48227e+06	4.03731e+06	3.14425e+06			4.24513e+06	5.88928e+06	5.31991e+06	6.29504e+06	1.42632e+06	6.85007e+06	3.56985e+06	3.40268e+06
P19320	411605	2.64065e+07		2.25122e+08	1.69979e+08	6.30807e+07	1.66813e+08	1.20589e+07	8.36495e+07	1.08054e+08	1.41559e+08	1.64136e+08	1.07497e+08	8.89883e+07	234346	5.70427e+07	4.67709e+07	2.88322e+06	3.94547e+07	3.36704e+06	8.44964e+06	1.93203e+07	9.30065e+07	7.85159e+07	3.4256e+07	1.10129e+08	6.5454e+07	6.28529e+07
P19438	223059	161670	6.8304e+06	528677	938553	1.27173e+06	2.50487e+06		317276	836264	1.85854e+06	918957		1.92218e+06	543576	179705	421980	820467		168344	958378		271108	845984	564548			1.38863e+06
P19440	88236.4	4.56821e+07	705774	670491	1.38006e+07	1.36001e+06	3.46306e+06	2.06535e+07	3.95431e+07	1.07554e+07	1.77344e+07	4.85945e+07	5.0211e+06	1.59475e+07	261746	6.93319e+06	13141950	2.00161e+06	2.42815e+06	7.21971e+06	722997	3.49157e+07	3.25146e+07	2.80154e+07	9.32193e+06	1.05885e+07	1.37827e+07	9.39157e+06
P19652	3.25824e+07	1.38692e+08	2.46813e+08	6.4773e+08	4.26222e+08	2.76081e+08	1.04769e+09	1.10469e+08	2.96482e+08	5.137e+08	7.50447e+08	4.34767e+08	5.32109e+08	1.05936e+09	5.63224e+06	1.89971e+08	2.61602e+07	2.79703e+07	4.90442e+07	6.47865e+06	1.93184e+08	3.85094e+07	1.60843e+08	1.48419e+08	1.02392e+08	4.50249e+08	7.72734e+07	7.11156e+08
P19801	36270.8	2.73014e+07			936788			1.40756e+07	2.8914e+07	9.12448e+06		8.47816e+06	4.55086e+06	5.32747e+06		7.37603e+06	1.31977e+07	683587	416247	2.0975e+07	233213	1.64619e+07	3.2397e+07	2.33391e+07	8.26773e+06	1.08455e+07	7.65941e+06	1.446e+07
P19823					1.96828e+06			2.59286e+07	538790	2.8577e+06	897083	3.3851e+06	1.26967e+06				86350			3.9081e+06		945787	804077	2.75153e+06			1.87567e+06
P19827					2.66348e+06	221226		1.47827e+08		3.6787e+06		4.63061e+06		385024								1.52698e+06	1.888e+06	416489	480354	2.19316e+06	2.99981e+06
P19835	4.09337e+06	1.09172e+08	2.59479e+06	802430	3.50037e+07	1.99714e+06	4.1462e+07	1.7942e+08	1.4549e+08	1.68656e+07	1.08258e+07	7.22184e+07	7.02262e+06	1.38318e+08	138434	1.16198e+07	1.72406e+07	3.34362e+06	3.56346e+07	8.26075e+06	4.54936e+06	4.94457e+07	7.66488e+07	4.13807e+07	5.04573e+07	1.08606e+08	1.27873e+07	8.70545e+07
P19957	235952		790017	1.58681e+06		5.91084e+06	281405				81345.7				359253		315420	362071			106864						391584
P19961		1.96027e+07	339376		1.35405e+07	1.91797e+06		3.87657e+06	8.10972e+06	1.26404e+06	7.32563e+06	3.82688e+07	12287376	3.40761e+06	146704	2935560	2.6732e+06		2.89728e+06	6219547	942824	2.19278e+07	3.71368e+07	10323670	11708138	4.39905e+08	1.20034e+07	9.64617e+06
P20061		463730	663492	3.62601e+06		4.31988e+06	767250								765969						68539.8						637877
P20062		2.52849e+06	497018	2.76195e+06	1.56699e+06	1.29162e+06	2.15335e+06	1.53632e+06	2.80071e+06	1.36524e+06	1.19454e+06	2.2599e+06		1.71753e+06		1.15707e+06	996157	1.41942e+06	631680	1281233	657861	2.70589e+06	3.76442e+06	1.64422e+06	1.31099e+06	2.89357e+06	1.12419e+06	809207
P20073		2.94467e+06		86616.1	529318	62290.7	294688	1536825	2.7541e+06	913880	2.43298e+06	1.42581e+06	480962	758965	64223.3	254609	1.05265e+06			1.01335e+06		2.07705e+06	3864355	3.22695e+06	1.08181e+06	634603	2.23359e+06	522324
P20138		1.99162e+06	345460		587001	1.19077e+06	163533	2.04214e+06	4.57545e+06	2.73832e+06	3.12658e+06	629191	1.31288e+06	407794	201650	1.44391e+06	1.77635e+06	213443	3.4913e+06	1.81407e+06	794239	3.43208e+06	3.95034e+06	3.20297e+06	1.57779e+06	1.7789e+06	1.46798e+06	1.44591e+06
P20142			5.06182e+06	504656	5884180		304992			3.98594e+06	1.57406e+06	920169	2.8105e+06	339010						1.10778e+06	71352.2	223269	1.83745e+06	352410	4.80842e+06	844636		1.33996e+06
P20711		6.90636e+06			2.0007e+06			1.73782e+06	2.07158e+06	199358		1.5645e+07		1.83947e+06		1.18657e+06	1.97029e+06	159954		5.15325e+06	115084	2.42723e+07	7.13419e+06	5.46714e+06	1.89092e+06	3.15453e+06	273856
P20774					617658		834341	477374	887934	4.82194e+06		3.34085e+06	1.43821e+06	5.61253e+06		263701	1.79841e+06		60803			109430	807213	957559				7.85823e+06
P20930	456801		7.05305e+06	1.05028e+06	621566	2.45501e+06			1.57819e+07	5.01358e+06			6.05715e+06		3.12414e+06		1.35273e+06	68794.8		7.74907e+06	331532	6.52473e+06		315378			1.63627e+07
P20933	370529		2.04375e+06	2.38134e+06			383610		145256					137467	809949			1.79748e+06			754836	148457
P21266		1.1047e+07		157775	1.09285e+06	26351.3	2.08665e+06	1.23291e+07	7.37555e+06	136714		1.65397e+07	1.70242e+06	2.48241e+06		810959	81453.3	68234.1	1.16895e+06	581821		5.64313e+06	7.87961e+06	955033	1.37281e+06	1.89458e+06	2.09439e+06	207752
P21281		2.67887e+06						381771	687438			2.8055e+06					744089			1.05363e+06		5.77479e+06	1.36613e+06	780397		694834
P21333	1.24132e+07	5.03951e+06	2.69241e+07	7.2836e+07	4.04429e+06	3.44979e+07	4.23758e+07	2.39985e+06	1.4606e+07	1.03239e+07	1.84617e+07	1.42485e+07	3.25346e+06	1.47812e+07	4.62826e+06	7.42114e+06	7.50831e+06	2.62424e+07	1.10757e+07	1.99354e+07	1.28881e+07	1.0253e+07	9.01077e+06	1.95466e+07	1.86319e+07	7.72466e+06	2.2952e+07	1.60914e+07
P21399		3.75306e+06			1.931e+06			302816	1.78162e+06		133852	9.69047e+06				281909	1.30839e+06			841326		1.13474e+07	1.03071e+06	1.01508e+06		1.51131e+06
P21695		7.31212e+06			1.21098e+06			1.94774e+06	1.98885e+06			1.2206e+07	513928				1.71901e+06			2.41241e+06		2.15869e+07	8.22956e+06	2.97665e+06	150598	4.79632e+06		282826
P21709		1.1534e+06			1.26205e+06		276201		1.80907e+06	305921	1.26877e+06	524652	185560	870814		895776	490300		222047			1.82167e+06	3.03138e+06	1.37888e+06	639373	2356608	308415	701317
P21796		3.89976e+07			2.71156e+06			4.23353e+06	2.72929e+07	3.30666e+06		5.42254e+06	4.31078e+06	3.73745e+06	154772	2.11696e+06	1.62908e+06		984363	6003856		2.33915e+07	1.07893e+07	1.83503e+06	2.21211e+06	9.63615e+06	1.70971e+06	230898
P21802	335879		4.01335e+06	4.92951e+06	553135	1.33952e+06	3.80805e+06		1.1952e+06		1.9975e+06			356244	804435		488469	1.00239e+06	803807		179004	1.94065e+06			786207	737294		1.50117e+06
P21810	925315	1.53098e+07	4461211	1.3052e+07	1.13572e+07		8.84356e+06	1.34304e+07	2.83308e+07	1.812e+07	1.84518e+06	27248056	1.07588e+06	8.83666e+06	828066	7980156	7.63043e+06	2.87419e+06	3.63103e+06	7.48783e+06	2.77889e+06	1.701e+07	2.37776e+07	1.03813e+07	7.54628e+06	1.15493e+07	1.20095e+06	7.53041e+06
P21926		2.09582e+07		1.02294e+06	1.42274e+06	4.68227e+06	2301318	1.41044e+07	1.6462e+07	5.22236e+06	1.094e+07	7.44576e+06	265926	4.99535e+06	1.82156e+06	4.29443e+06	4.05514e+06	3.82005e+06	2.20001e+06	1.452e+07	1.9182e+06	9.25763e+06	8.55922e+06	9453402	6.12492e+06	1.15266e+07	9.44421e+06	5.51089e+06
P21964		1.24316e+06					203247				332442	581194	2.76123e+06	598251						996793		943682	299403	229582			436401	371396
P22105	9.45922e+06	1.81939e+07	4.08437e+07	8.26983e+07	1.86363e+07	3.6937e+07	5.41589e+07	1.68382e+07	3.2826e+07	1.19099e+07	4.71842e+07	4.79712e+07	1.83674e+07	2.87541e+07	1.02591e+07	1.14875e+07	1.75232e+07	1.94434e+07	3.75571e+06	8.67554e+06	1.11624e+07	3.60746e+07	3.81445e+07	4.04057e+07	2.61229e+07	3.5211e+07	9.77867e+06	2.2519e+07
P22223		235702			490506		364028	207683	771789	1.47157e+06	1.93085e+06	1.60326e+06	687993	1.07451e+06		1.81499e+06			346024				1.22106e+06					851128
P22304	435805		145927	1.21099e+06					532447		246840				73196.2		76558.4					999730	1.07646e+06	189539	522332
P22314		1.41333e+06						486048	554531	190926		746877	3.98509e+06				173544			3.53762e+06		2.8777e+06	314559				1.15204e+06
P22352		2.59795e+07			1.36697e+07	335292	224592	2.07813e+07	8.18105e+06	6.74495e+06	9.21415e+06	1.70812e+07	6.47993e+06	1.4933e+07	133578	5.06241e+06	4.64066e+06		1.53352e+06	9.28712e+06		2.75836e+07	4.34224e+07	9.39838e+06	4.67221e+06	7.88818e+06	3.38272e+07	36599966
P22528		460551				2.67738e+07		1.39573e+06	535253	1.56021e+06	792865	661722	5.14884e+06		1.26455e+06		1.29264e+07			2.38076e+07		1.05362e+07		1.23345e+07			1.02022e+07	483615
P22732		7.44729e+06	77973.3		4.20806e+06			7.36189e+06	9.49037e+06	2.1597e+06	4.00465e+06	8.75597e+06	834389	1.43778e+06		1.87854e+06	2.41691e+06			954878		5.90485e+06	7.40008e+06	5.30168e+06	709390	2.22158e+06	1.84355e+06	2.23467e+06
P22748		139291						1.18442e+06	390972													342640	259227	857365	281440	1.55847e+06
P22792	202054	4.72604e+07			2.18879e+07	400642	6.18259e+06	2.80038e+07	5.3488e+07	1.9731e+07	2.20037e+07	3.0007e+07	1.12765e+07	1.90645e+07	822999	7.96339e+06	7.74058e+06	1.02121e+06	1.30672e+07	7.61421e+06	1.57428e+06	3.02743e+07	4.58476e+07	1.24614e+07	8.4667e+06	3.85582e+07	9.72315e+06	1.85715e+07
P22891	1.3041e+06	2.16646e+08	940108	1.18525e+07	1.10386e+08	1.8908e+07	4.74254e+07	1.03233e+08	2.87592e+08	7.40721e+07	1.07141e+08	130512324	1.44936e+08	9.8332e+07	8.54622e+06	1.25587e+08	1.44012e+08	6.0517e+06	7.61194e+07	1.22781e+08	6.12673e+06	3.78363e+08	2.06912e+08	2.9485e+08	8.62206e+07	1.96512e+08	1.07892e+08	2.79246e+07
P22897		261589			595660			351134	1.07787e+06	727183	1.18533e+06			148254					215186	600952		524073	1542674	510499	414838	317660		177977
P23142		1.11191e+07	775448		7.57429e+06	5.1646e+06	4.73029e+06	9.45981e+06	2.41207e+07	1.70324e+07	2.59148e+06	2.28843e+07	2.25971e+06	2.29499e+06	4.07614e+06	6.60237e+06	4.91216e+06	5.93907e+06	6.24001e+06	8.05356e+06	6.08259e+06	1.65451e+07	1.9624e+07	1.15592e+07	2.089e+06	6.07313e+06	2.08474e+07	4.61405e+07
P23284		1.0308e+07			2.00673e+06	792483		1.13879e+07	1.36532e+07	1.02264e+07	7.26433e+06	1.60231e+07	7.1646e+06	8.29643e+06		1.85774e+06	404598		302053	570897	122666	1.76479e+07	1.70802e+07	1.32438e+07	4.17034e+06	4.59882e+06	1.79174e+06	7.1281e+06
P23327	3.53272e+06		5.37071e+06	3.93962e+06				833859		1.2897e+06	307848				5.58771e+06		502052	7.68604e+06	629282	2.43273e+06	4.47341e+06			1.97365e+06
P23468	203640		1.79355e+06	899767		625525	238416	359324					20062.9		358956			375211			616014	964003
P23470		1.25694e+07	222455	1.11762e+06	2.14756e+07	520494	2.08808e+07	849470	1.8596e+07	1.03524e+07	2.20063e+07	1.72599e+07	7.74799e+06	2.44219e+07		1.00604e+07	4.10706e+06		5.02917e+06		50970.4	2.94923e+06	1.4737e+07	9.45424e+06	3.18929e+06	2.44324e+07	3.14452e+06	1.61379e+07
P23526		1.69933e+07			8.2684e+06	727204			1.11852e+07	1.71465e+06	714395	1.91215e+07	4.31981e+06	1.06675e+06		477198	8.02081e+06			8.661e+06		2.76837e+07	4500435	1.4264e+07	176327	5.25763e+06	1.94524e+06	383454
P23528		1.48312e+07	151370	1.55172e+06	2.07165e+06	2.03441e+07	3.33835e+06	1.43847e+07	1.71333e+07	1.34309e+07	1.24011e+07	2.20163e+07	1.84162e+07	8.69347e+06	4.78225e+06	4.64753e+06	1.04229e+07	1.34481e+06	1.00433e+06	2.30113e+07	446665	2.88485e+07	1.55876e+07	1.53128e+07	5.22441e+06	4.63903e+06	2.78517e+07	5.94332e+06
P24592		239412				247696		371596	309586							158108	754468		150537				1.62077e+06		2534341	135692		715405
P24821	806618	2.38125e+06	8.26741e+06	2.12613e+07	3.9277e+06	1.07004e+07	9.00296e+06	2.54897e+06	1.00469e+07	3.20842e+06	1.45476e+07	1.09784e+07	991146	3.49651e+06	7.10308e+06	2.83903e+06	4.67278e+06	4.85278e+06	3.67279e+06	1.26785e+06	5.05073e+06	1.26371e+07	6.41687e+06	1.08193e+07	7.30605e+06	4.87534e+06	5241037	5.12452e+06
P24855	1.02636e+07	2.15726e+08	6.08877e+06	1.33929e+07	1.41e+08	5.2678e+07	1.05789e+08	2.01254e+08	3.39531e+08	1.09011e+08	2.00268e+08	2.4325e+08	133828084	1.629e+08	2.06565e+06	9.70538e+07	1.15067e+08	1.2213e+07	9.38834e+07	30432194	6.80206e+06	2.32854e+08	2.6509e+08	2.84783e+08	1.27423e+08	1.60308e+08	2.3147e+08	1.379e+08
P25311	1.67831e+07	3.50677e+09	2.24184e+07	7.3946e+09	4.78446e+09	4.91445e+08	4.61893e+09	1.02035e+09	4.49995e+09	5.37556e+09	4.5434e+09	5.07234e+09	4.19679e+09	4.31684e+09	2.59762e+07	4.35233e+09	9.18948e+08	1.6333e+08	2.17441e+09	1.56409e+08	5.1885e+08	9.82645e+08	2.52903e+09	2.08771e+09	9.86951e+08	5.16063e+09	1.91832e+09	5.19042e+09
P25325		6.46791e+06		143934	7.54429e+06		490901	3.92035e+06	1.19777e+07	5.56213e+06	2.08849e+06	1.77168e+07	1.06952e+07	1.45387e+07		1.62249e+06	4.88882e+06	608672	1.26062e+06	2.54892e+06	342729	8.32495e+06	1.8533e+07	1.16124e+07	4.36138e+06	2.17768e+07		8.11571e+06
P25705		967413						3.35934e+06	135411	910193		2.2868e+06	1.9778e+07				134541			149225		1.93215e+06		291175
P25774		160363			1.89522e+06				138000	771802	4.32716e+07	3.04792e+07				26544265	95073.8		75033.7			179104	1.39793e+06	452819	154050	2.2556e+06	1.08817e+06
P25815	104340	528351	6.30346e+06	636062	702999	29993331	3.07029e+06	430917	1.66415e+06	1.95256e+06	780988	722824	4467567	3.87924e+06	1.01977e+06	47757.3	702105	132122	45896.1	4.17427e+06	448376	1.15375e+06	300635	2.24296e+06	2.35777e+06	210336	1.74052e+07	727795
P25940		5.52663e+06		439859	3.77779e+06	1.49583e+06	2.34041e+06	3.39813e+06	7.57181e+06	858254	3.6181e+06	6.76991e+06	1.18316e+06	3.0701e+06	547421	4.56058e+06	2.98662e+06	572342	2.70842e+06	379506		8.20152e+06	5.74e+06	6.77598e+06	1.93301e+06	5.45033e+06	385027	4.14e+06
P26038	474398	4.05059e+06		9.22268e+06	2.61682e+06	8.72711e+06	3.79394e+06	1.02882e+07	4.30022e+06	2.96197e+06	1.33822e+06	4.44686e+06	3.14435e+06	1.56806e+06	2.60472e+06	1.16959e+06	1922802	2.68935e+06	326493	1.17598e+07	1.17464e+06	8.99872e+06	1.82459e+07	3.4321e+06	1.36816e+07	2.00373e+06	6.7889e+06	1.32435e+06
P26447			119921			1.38998e+06		264587	409499				949819	213003						5.35899e+06		188545					1.59496e+07	105470
P26842		4.17733e+06	1.75127e+07	5.05833e+07	1.13591e+07	1.76267e+07	7.02145e+07	10426445	7.32988e+06	4.80663e+06	9.46766e+06	1.03463e+07	2.84323e+06	6.9302e+06	4.81404e+06	8.48355e+06	4.95278e+06	1.57487e+07	1.05247e+07	4.90139e+06	1.85799e+07	4.1117e+06	1.6593e+07	6.93529e+06	1.1136e+07	1.88354e+07	7.79304e+06	6.2796e+06
P26927		843425			1.47133e+06		1.96739e+06	1.03875e+06	1.27887e+06		1.72608e+06	1.03695e+07		5.65954e+06			2.26813e+06			2.21884e+06		3.40201e+06	4.47989e+06	4.68842e+06	2.34303e+06	2.12362e+06		1.23236e+06
P26992		3.22915e+07	1.48719e+07	1.8858e+07	3.55724e+07	9.50456e+06	3.48598e+07	6.47692e+06	5.84287e+07	1.64959e+07	3.0975e+07	4.65815e+07	1.56619e+07	2.41184e+07	379602	2.46721e+07	1.95971e+07	1.18564e+06	1.95383e+07	5.80459e+06	1.6009e+06	1.99865e+07	2.94256e+07	3.04326e+07	9.668e+06	3.40441e+07	1.74882e+07	2.65355e+07
P27105		1.53711e+07		1.33531e+06	1.974e+06	1.52169e+06	1.30304e+06	7.87174e+06	1.46177e+07	2.47959e+06	1.21743e+06	1.58251e+06	1406258	400337	1.72271e+06	547135	3.07774e+06	398296		1.48894e+07	86708.8	1.20798e+07	1.83349e+06	3.3807e+06	689781	1.04986e+06	2.97143e+06	534282
P27348		2.15384e+06						2.08428e+06	1.49255e+06	159466	136182	1.35833e+06	6.19586e+06	239185	41864.9	164151	172201			1.61056e+06		2.5132e+06	462869	744175	113300		1.76188e+06	183640
P27487	927757	9.86874e+07	1.02727e+06	6.10015e+06	1.19371e+08	3.26027e+06	3.72276e+07	2.63498e+07	8.51296e+07	3.9126e+07	6.57001e+07	1.15923e+08	1.88376e+07	2.37477e+07	734914	5.9967e+07	3.81723e+07	2.15797e+06	1.09543e+07	3.65259e+07	1.49409e+06	8.5973e+07	9.57263e+07	5.72045e+07	3.95979e+07	5.39381e+07	1.74457e+07	2.7501e+07
P27797		7.9817e+06	557416	218428	2.29877e+07	1.80332e+06	4.14808e+06	8.35789e+06	2.08832e+07	2.56026e+07	9.74755e+06	1.41066e+07	4.34144e+07	9.976e+06	108411	1.02487e+07	7.97391e+06		1.52359e+06	1.20765e+07		1.17375e+07	1.21343e+07	1.40405e+07	2.46789e+06	4.76973e+06	1.26494e+07	1.29453e+07
P27824	272137	3.92917e+06	275295	747469	9.0793e+06	263576	2.5855e+06	2.33513e+06	9.4417e+06	1.15602e+07	2.22729e+06	9.26729e+06	1.97393e+07	8.99348e+06		3.14005e+06	2.43506e+06			6.80064e+06		2.91535e+06	1.47364e+06	4.10158e+06	383503	1.7938e+06	4.05227e+06	9.51519e+06
P27930		1.0201e+06			483254		1.14925e+06		167809	697489		548622		266782		615403	130327		495951			48329.4	2.51171e+06	775871	279299	929418	45041.6	254726
P28161								218511	103372	57234.6		172010		39861.8						132727		105974		127688				88194.1
P28799	592388		2.16707e+06	1.99011e+06	506731	618066	1.78499e+06	1.77614e+06	877661		195592	5.79673e+06			2.7338e+06	2.67289e+06	2.34643e+06	6.28761e+06	584227	4.56244e+06	563872	997078	1.6019e+06	111366		5.8677e+06		771041
P29279						1.10559e+06	1.54083e+06				354830	343361		685304	819579		158428	1.06849e+06	132123		852473		612372		110752			282947
P29317		235133							381059		331516	971610				544240	154389		193633				998738	673572		469246	278432
P29323		1.13694e+06			940842		756006	1.19098e+06	2.88518e+06	2.47707e+06	1.34553e+06	4.09713e+06	590792	823740		1.00669e+06	1.25585e+06		267968	315035		5.14254e+06	5.13984e+06	5.15968e+06	2.2628e+06	1.46508e+06	1.46955e+06	1.31358e+06
P29400		1.05412e+06			401393		888921		1.46215e+06						35668.2	27379.3	194368		223187				1.39007e+06		1.53502e+06	243248
P29401		626151				7.3305e+06		340785	1.28919e+06	8.12308e+06		465913	1.39937e+07		3.65837e+06		373948			7.54441e+07	1.44612e+06	6.81567e+06		320701	389701		4.58803e+07	369961
P29508	2.15612e+06	1.31534e+07	72896981		2.08034e+06	6.4517e+08		2.79749e+06	1.62668e+07	4.54263e+07	1.01138e+06	902719	1.36145e+08		7.95334e+07	458741	4.09545e+07	403820	322954	2.4963e+08	1.63251e+06	1.39897e+08	925493	6.67089e+07			2.11612e+08
P29622		9.20917e+06	1.13258e+06		7.48389e+06	2.53742e+06	219014	1.87989e+07	8.86477e+06	9.77782e+06	1.20309e+06	1.1868e+07	2.54105e+06	4.32764e+06	233603	3.62645e+06	3.90497e+06	946811	1.34413e+06	5.29218e+06	126439	2.24664e+07	1.74902e+07	1.86496e+07	4.6947e+06	3.36502e+06	1.02758e+07	5.82013e+06
P29966	342103	182862	1.91536e+06	336863	135257	2.27567e+06	1.9741e+06		188308	438527	719506	79084.4	942565	523074	162078		255723	296269		402128		66421.4	318783	678027	118342	560847	404406	460436
P29972	156785	7.66249e+06	776545	106147	6.41745e+06	1.25925e+06	1.96783e+06	3.04945e+06	6.18514e+06	2.54207e+06	3527677	5.55455e+06	906670	3.90727e+06	348502	1.2844e+06	3.42919e+06	626106	737520	2.22609e+06	615142	4.14598e+06	6.47351e+06	7.31738e+06	3.52224e+06	4.6897e+06	1.54682e+06	2.2863e+06
P29992	191582	423015		807192	519980		497421	941153	534117		222622	828524		211635	55906.3	606619		215368	209536	2.01792e+06	248967	587152	312013			136360
P30039		4.70146e+06							1.27789e+06		769179	6.43494e+06		365258			1.87933e+06			295988		1.39187e+07	699576	1.64963e+06	176731	2.52426e+06
P30041	58833.3	2.16027e+07	165844	1.33107e+06	7.83634e+06	2.18451e+06	3.67762e+06	1.18895e+07	1.9005e+07	1.90299e+06	9.48272e+06	1.00441e+07	2.13778e+07	5.19361e+06	133242	2.75506e+06	4.36574e+06	481561	380608	1.14555e+07	190373	1.6431e+07	9.63683e+06	7.47508e+06	4.16468e+06	1.1166e+07	1.07677e+07	3.708e+06
P30043		1.11421e+06						930736	1.75791e+06	336754		1.29328e+06	2.63681e+06	400821		178498	835568	44502.6	204411	221349		2.70568e+06	915832	839913	88164.2	1.83044e+06		178104
P30044		2.13236e+07			13727541	9.30196e+06	1.90963e+06	5.07779e+06	7.4488e+06	993367	2.14667e+06	3.05847e+06	1.13431e+07	1.47798e+06		293117	316685	50191.6		3148555		7.3741e+06	1.05132e+07	5.69216e+06	4.37113e+06	2.59783e+06	1.5311e+07	282663
P30047		2.78492e+06	150350		3.06845e+06	2.27979e+06	5.47618e+06	2554088	4.81715e+06	1.4942e+06	3.04972e+06	6.45644e+06	2.3109e+06	5.08902e+06	444312	1.50009e+06	799261	2.88232e+06	2.62138e+06	4.36329e+06	1.83172e+06	1.70851e+06	8.34834e+06	4.22762e+06	2.62539e+06	1.16885e+07	1.8933e+06	2672611
P30085		8.58064e+06							1.1318e+07			422561	1.29357e+06		765638							217676	395216		59216.8			57696.2
P30086	190009	1.00545e+08		6.65826e+06	1.96302e+07	1.13608e+07	1.89629e+07	8.65223e+07	9.30942e+07	2.34306e+07	5.74197e+07	1.31297e+08	2.98658e+07	3.86734e+07	2.85997e+06	2.31242e+07	3.45723e+07	5.05792e+06	7.84567e+06	2.66629e+07	2.53237e+06	126657126	8.9257e+07	6.74637e+07	3.6224e+07	4.75859e+07	1.99007e+07	3.06254e+07
P30101		625793						683479	344315	358374			7.44151e+06		26090.7		527600			676143	92475.6	1.17984e+06	530833	1.0692e+06				74268.5
P30530	849920	9.538e+07	5.66076e+06	102416191	7.59071e+07	1.20283e+07	5.67442e+07	9.41348e+07	1.93151e+08	1.21973e+08	9.76944e+07	1.40753e+08	4.86156e+07	9.80002e+07	4.63667e+06	4.86888e+07	4.51089e+07	4.59697e+06	3.6069e+07	2.27587e+07	3.52347e+06	1.39686e+08	1.10133e+08	9.56212e+07	6.03162e+07	7.26073e+07	8.16196e+07	5.36585e+07
P30531					1.45281e+06	495031	342629			3.66247e+06	818842	2.64538e+06				568824	236409		6.10466e+06			182192	1.06452e+06	833330		5.86239e+06	398591
P30626		857221				73451	205948	329323			2.26736e+06					156922	390302			412720		280153	3.43274e+06	1.54915e+06	1.43906e+06			151888
P30740	1.57532e+06	3.60785e+07	2.95751e+07	1.42112e+06		2.92142e+08	791614			5.77173e+06	1.92067e+06		1.36623e+08		4.54983e+07		8.98069e+06	1.18533e+06		1.5844e+08	1.06764e+06	5.28304e+06		9.50112e+06			3.44397e+08	149997
P31025		4.2212e+06		18952044			4.5475e+06	629560	3.85524e+06	1.73726e+06	1.42532e+07	1.61961e+07	9.74348e+06	1.03502e+07		454190	2.67756e+06	2.18652e+06			1.49588e+06		1.48954e+06	3076805	1.14451e+06	2.5976e+06	3.40589e+06	9.73735e+06
P31151	9.12615e+06	1.5838e+06	4.17261e+07	5.05049e+06	1.45395e+07	1.913e+08	5.90299e+06	2.61255e+07	2.62027e+06	9.14189e+07	3.1712e+06	2.24488e+07	2.23933e+07		2.00698e+07	1.60906e+06	1.26608e+07	367434	2.08972e+06	1.46608e+08	4.36883e+06	1.67065e+08	3.41858e+06	5.69772e+06			1.10595e+08	3.65628e+06
P31431	7.17151e+06	1.76197e+07	3.11243e+07	6.19429e+07	6.37106e+06	9.92957e+06	3.42023e+07	1.44154e+07	2.58397e+07	3.50984e+06	1.24653e+07	1.4245e+06	5.38651e+06	7.39762e+06	2.1635e+07	9.55959e+06	1.07638e+07	3.95683e+07	7.84797e+06	8.85966e+06	1.99579e+07	2.0752e+07	1.50631e+07	1.14272e+07	9.02129e+06	9.1812e+06	6.65788e+06	6.71873e+06
P31944	156259		2.14354e+06		503948	342562			1.0592e+06	1.03287e+07					1.44353e+06		1.92282e+06			4.40513e+06	381118	1.86749e+07	1.26839e+06	921440			1.89073e+07
P31946		5.69412e+06		1.09505e+06	2.9552e+06	1428012	2.9689e+06	3015801	5.6106e+06	2.55445e+06	2.47849e+06	6.72272e+06	1.01172e+07	2.28087e+06	862972	891388	2.42117e+06			1.1806e+07	360246	1.06333e+07	3.5516e+06	6.12376e+06	1.99928e+06	809145	5.58891e+06	2.0493e+06
P31947		4.17353e+06	207892			563788		1.04549e+06	6.38782e+06	363939			3.03097e+07	99908.4			1.65553e+06			239700		5.56951e+06		4.01185e+06			1.59548e+07	174493
P31949	94701	2.55773e+06	1.12134e+07	7.4539e+06		7.34612e+07	4.97056e+06		3.21288e+06	1.69789e+06	1.34906e+06		2.79289e+07		2.75143e+06		334015	628052		2.58143e+07	1.5469e+06	6.73541e+06	170737	6.06088e+06	4.14359e+06	2.0287e+06	3.97173e+07	2.82891e+06
P31997	5.57656e+06	788240	2.40388e+07	3.28762e+07	3.16184e+06	1.24876e+07	2.83941e+06	3.34766e+06	3.45389e+06	5.19154e+06	2.81979e+06	6.97476e+06			6.78527e+06	2.46119e+06	2.14301e+06	7.59449e+06	3.57448e+06	5.36048e+06	3.78352e+06	4.75676e+06	1.77798e+06	3.43946e+06	2.53775e+06	3219769	8.44463e+06	4.42249e+06
P32004				61030.3								1.8758e+06										441457	145009	107709				1.00731e+06
P32119	166659	1.97319e+07		686462	5.90802e+06	2.65973e+06	2.42197e+06	1.38487e+07	1.60342e+07	3.26921e+06	1.87663e+07	8.73732e+06	4.81559e+07	9.28253e+06	1.4568e+06	1.90006e+06	9.66951e+06	127669	6.14332e+06	8.99305e+06	549542	2.32461e+07	9.45945e+06	1.03848e+07	6.70344e+06	2.00752e+07	1.13457e+07	2.26099e+06
P32418	87313.2		453322	1.06431e+06			836640											636110			319365
P32754		1.98895e+06							470416			382778					866534					4.56097e+06	208191	1.10887e+06	159983	941655		236706
P32926			1.18216e+06			4.3079e+06							1.38614e+06		75389		557296	54192.7		408315		517975		2.08785e+06			1.36101e+06
P33151		1.24706e+06		168192	590186	449595	7.99968e+06	374808	1.18845e+06	5.84416e+06	1.20544e+06	3.11651e+06	2.26513e+06	1.74662e+06			662683	401985	219542		661819			1.60676e+06	420621		1.74986e+06	4.56672e+06
P33241	518517		3.66299e+06			6.9263e+06	145224						377554		1.01468e+06					277926
P33908	2.24835e+06	3.34082e+07	2.27427e+06	213201	3.25657e+07	1.71422e+06	3.11986e+06	5.53295e+07	5.26221e+07	4.01674e+07	3378776	6.43938e+07	1.53921e+07	3.27797e+07	1.11602e+06	2.00908e+07	3.64624e+07	2.83632e+06	3.0086e+06	5.88852e+07	3.23901e+06	7.62524e+07	1.27935e+08	6.89019e+07	25542057	1.45266e+07	1.3205e+07	2.68526e+07
P34059		322441		176538	4.87343e+06		161977		1.11253e+06	1633234	4.57082e+06	5.98991e+06	632641	174614		888647	2.09076e+06		717324	2.43729e+06		1.05157e+07	1.12072e+07	5.20614e+06	1.03297e+07	2.12326e+07		694508
P34096		1.48629e+06			606062			209691	952220	450677	347325	900762	95219.5	231921		1.32379e+06	672513		55514.9	807923	93790.7	690441	828368	331424	26061.1	650504		459042
P34741	531716						634602		189697	125217		197991			2.00335e+06		324787	885238		164164	480429			478593				556538
P34896		8.66346e+06			2.534e+06			843691	3.43853e+06	1.37733e+06		1.78034e+07		753029		321798	4.89821e+06			3.5756e+06		3.11131e+07	7.17817e+06	9.58046e+06	659391	5.00623e+06		2.90254e+06
P34913		1.3275e+06			281812							1.04137e+06					226161					1.72847e+06	428038	201581		264248
P35052	335236	5.97355e+06	879835	1.18751e+06	3.62605e+06	999279	2.46681e+06	5.96392e+06	9.09104e+06	4.30319e+06	4.75296e+06	8.91124e+06	1.19048e+06	5.46166e+06		3.79886e+06	2.65565e+06	1.12149e+06	997866	3.41837e+06	719398	8.72632e+06	1.6354e+07	4.8995e+06	2.99271e+06	5.17415e+06	4.32097e+06	1.78838e+06
P35241		710187		145674	215382	8.7013e+06	881841	2.26218e+06	634312		418796				464021		83483	495566	154108		140429	585588	999692	193668	74418.7	163409		213413
P35321		1.2915e+06			750855	1.49675e+07		1.40646e+06	350728	1223361	810821	249628	1.18217e+07		129842		4.76228e+06			4.98808e+06		3.73515e+06		6.12386e+06	194607		7460213
P35443	2.39635e+06	906124	9.50205e+06	703323	2.30843e+06	1.38108e+06	1.63781e+06	910810	1.20129e+06	2.94133e+06	1.803e+06	3.40634e+06	142838	827855	1.47025e+06	95081.3	1495843	1.50752e+06			1.0012e+06	632016	984422	3.29169e+06	900575	1.17575e+06	284122	928592
P35527	2.44334e+08	3.7989e+07	1.19563e+08	3.99823e+07	2.47362e+07	3.49106e+07	1.41182e+07	3.64423e+07	9.24703e+07	2.18902e+08	3.14112e+07	3.91597e+07	1.10609e+07	5.25213e+07	3.34237e+08	4.93066e+07	3.42244e+07	1.28831e+08	3.09446e+07	7.52778e+07	3.36459e+07	4.95445e+07	6.8528e+07	3.89702e+08	2.09073e+07	3.4929e+07	6.49064e+07	9.81553e+07
P35555	7.35294e+06	5.94662e+06	3.35628e+07	3.0809e+07	1.38068e+07	2.46359e+07	1.63783e+07	1.92729e+07	1.63161e+07	2.10403e+07	1.13645e+07	2.51046e+07	2.7918e+06	7.95001e+06	1.90283e+07	9.68342e+06	1.01802e+07	1.93178e+07	5.50659e+06	8.99666e+06	1.7288e+07	7.90276e+06	1.31587e+07	2.16332e+07	1.90028e+06	1.35417e+07	1.12063e+07	2.31187e+07
P35579		1.1298e+06				8.44381e+06		6.44978e+06	2.95072e+06	1.11168e+07		346772	3.81546e+07	720899	4.90588e+06		702702			1.0773e+08		7.04554e+06	584473	1.32167e+06	98275.3		9.09451e+07	378588
P35613	2.56285e+06	826281	1.50213e+07	4.82522e+07		1.3978e+07	3.20097e+07	295689	6.59388e+06		2.05123e+07	2.85123e+06	918098	1.83122e+06	903806		323561	4.94395e+06	169739		6.33209e+06	3.08861e+06	5.29639e+06	3.22118e+06	1.08174e+07	1.41292e+07	267417	8.16017e+06
P35754		1.43989e+06	4633712	4.79931e+06		6.57964e+06	2.35425e+06	636242		441676	3.19344e+06		2.95059e+06	2.32357e+06		811533		939084	116423		442934	2.19387e+06	403648	206579	1.91518e+06	2.99651e+06	3.48866e+06	1.09798e+06
P35858		5.22761e+06			1.07234e+07			3.31295e+06	2.57312e+06	6.90979e+06		1.43397e+07	256118	1.24513e+06		1.31467e+06	1.31726e+07	293268		5.14471e+06	326978	9.47173e+06	9.15177e+06	1.99179e+07	1.32013e+06	292540	2.35e+06	5.64903e+06
P35908	1.53784e+08	1.41853e+07	8.72687e+07	16046256	1.47428e+07	7.83061e+06	1.46535e+07	2.40808e+07	1.51555e+08	5.08611e+07	4.33414e+06	5.15001e+07	1.75821e+07	2.81956e+07	1.281e+08	1.37451e+07	1.13594e+08	7.11699e+07	1.84311e+07	5.38418e+08	2.68829e+08	3.17447e+07	3.52335e+07	6.25682e+07	7.53508e+06	1.05857e+07	4.23667e+07	5.88754e+07
P36543		1.0478e+06						716796	517911		123759	627384	183688	50452.1		142396	237508					1.75417e+06	737790	336837	348104	506353	154264
P36639					1.83802e+06		665579		596586	1.58799e+06	3.04999e+06	991126	1.71504e+06	2.6726e+06		532529							551537	455857	934295	3.99139e+06		1.14694e+06
P36871		3.85222e+06						2.17812e+06	2.0455e+06			1.50285e+06	196310			63075.6	97476.2			4.6397e+06		3.01004e+06	909230	1.51836e+06
P36896		535520	469473	8.12578e+06	1.47017e+06	1.62164e+06	5.20175e+06	1.42858e+06	1.22752e+06	287278	2.44426e+06	1.33391e+06		432639	636759	381456	680806	4.10749e+06	1.26694e+06		2.01306e+06	347636	2.33518e+06		2.79812e+06	2.75985e+06	1.51023e+06	766756
P36897		40663.8												70518.5	207924	53237.8	69905.8	292495			269905		131295		81880.1			100931
P36955	136663	1.21286e+07	158692		1.30522e+07	246045	567578	2.49321e+07	1.37277e+07	3.05004e+07	8.13216e+06	2.6474e+07	1.37514e+07	1.18719e+07		1.22534e+07	5.27556e+06		1.73923e+06	1.0237e+07		1.95195e+07	6.32366e+07	1.13981e+07	3.37616e+06	1.49183e+07	8.42892e+06	1.70056e+07
P36957	7.22311e+06	8.43715e+06	7.84792e+07	58406436	5.11395e+06	2.42427e+07	2.9255e+07	5.72251e+06	1.03003e+07	4.27791e+06	31630195	12370103	1.59004e+06	18056529	615254	2.37953e+06	1.08788e+06	5.61665e+06	1.70112e+06	230481	2.17757e+06	2.82933e+06	6.74339e+06	5.30098e+06	16959919	1.94749e+07		7441887
P36980		6.07666e+06		623883		232993	3.74183e+06		7.39e+06		1.30505e+07			565224			1.71957e+06		736568	984249	1.2441e+06		776555	2719176		9.08888e+06		3.06181e+06
P37802		1.14356e+06		1.53897e+07	17825552	922869	5386371		511897	5.36037e+06	788878		3.70814e+06	7.79711e+06		4754367					1.47881e+06	1.03873e+06	248767	372230			8.45534e+06	348050
P38571											298903											448765	342706	188946	705525
P38606		7.74373e+06		624009	3.08053e+06		127697	1.11229e+07	9.20266e+06	961362	957964	7.38293e+06	3.59173e+06	235429		307069	1.62677e+06	138679		2.84576e+06	49442.6	7.38654e+06	4.0773e+06	3.068e+06	987080	2.26096e+06	381954	1.00051e+06
P38646						159865		129816	123871	301835			2.39724e+06	74868.9								137943
P39059	567263	3.98142e+07		2.9246e+06	7.19418e+06	3.78442e+06	1.82188e+07	2.56634e+07	5.38277e+07	1.90219e+07	5.63156e+07	3.69014e+07	1.90392e+07	2.56354e+07	221678	7963463	1.39145e+07	4.72555e+06	8.3812e+06	8.02388e+06	3.24356e+06	4.41179e+07	3.71065e+07	3.96701e+07	1.71867e+07	4.42492e+07	1.44948e+07	2.11594e+07
P39060	675605	4.81015e+07	1.52328e+06	4.08719e+06	1.32084e+07	870590	1.53719e+07	3.65989e+07	6.15595e+07	7.21911e+06	2.29452e+07	4.88003e+07	1.98733e+07	3.81042e+07	109717	3.08948e+07	1.77328e+07	4.18623e+06	1.28338e+07	7.04097e+06	199182	3.57646e+07	1.03877e+08	3.38002e+07	1.52542e+07	3.01031e+07	3.33668e+06	1.346e+07
P40121		971553		1.61415e+06		2.62435e+06	183910	1.92758e+06	1.8191e+06	797588	1.78818e+06	1.25013e+06	3.02405e+06	2.65729e+06	778439	224001	1.74089e+06	60392.1	103153	4.74101e+06		2.78207e+06	1.27123e+06	1.99882e+06	1.90595e+06	412777	1.11485e+07	854736
P40189	297192	4.61194e+06	6851620	2.32264e+07	3.0326e+06	1.5265e+06	1.66389e+07	2.7359e+06	7.14063e+06	1.90278e+06	1.07536e+07	1.99091e+06	1.70663e+06	2.03668e+06	61663.7	2.1343e+06	1.23307e+06	300245	1.45812e+06		864313	3.83383e+06	6.4087e+06	3.52554e+06	6.85181e+06	5.00795e+06	5.12395e+06	933380
P40197		463288						212867	1.65866e+06	560050	127804	706692		441802			1.48154e+06			176412		1.10535e+06	1.43876e+06	216685
P40199						1.22177e+06									347433			171500		143569	181199						1.18741e+06
P40925		1.4809e+07			4.72586e+06	1.72299e+06	644751	11645233	9.21172e+06	3.43343e+06	3390593	1.29602e+07	6.08487e+06	1.68845e+06	205433	2.02924e+06	5.22556e+06		593853	5.29105e+06		1.9458e+07	1.03277e+07	8.29726e+06	2.91166e+06	5.56141e+06	3.30446e+06	3.98217e+06
P41181	4.45794e+06	4.89258e+06	161349	1.37648e+07	1.90429e+06	2.08899e+07	7.45403e+06	2.95839e+06	5.07249e+06	1.90192e+06	6.12033e+06	2733612	3.23103e+06	2.40327e+06	1.47636e+06	1.85496e+06	2.08172e+06	5.1657e+06	2.50001e+06	5.97997e+06	1.59511e+06	2.15667e+06	8.35657e+06	5.05181e+06	2.05745e+07	6522471	7.33605e+06	1.76025e+06
P41222	2.253e+08	8.08278e+08	6.23451e+08	3.44132e+09	1.573e+09	8.30205e+08	1.33083e+09	7.96168e+08	1.97236e+09	2.21929e+09	2.06309e+09	3.56331e+09	1.55247e+09	1.70323e+09	8.07059e+07	6.6695e+08	6.58565e+08	4.63429e+08	8.19834e+08	1.0107e+08	7.02541e+08	8.3524e+08	1.31208e+09	1.70269e+09	9.92598e+08	2.27469e+09	1.57568e+09	2.71407e+09
P41271		714040			1.06388e+06	605789	945201		1.12922e+06	2.1687e+06	1.56591e+06	4.32333e+06		1.87549e+06	128188	294841	1.12054e+06	223959				476798	1.64628e+06		352143		1.30235e+06	1.4607e+06
P42702		104613			33689.1		39693.4	40701.7	240122	32146.5	81690.9	51755.9				39295.8			19953.9	135892		127337	106319	116944			100543
P42785	482649	1.62459e+07		2.77758e+06	22787618	1.51606e+06	1.34077e+07	1.65822e+07	2.27195e+07	2.56819e+07	2.91721e+07	4.25936e+07	1.37327e+07	1.59547e+07		1.40991e+07	1.66278e+07	1.7112e+06	4.91028e+06	1.325e+06	992648	6.20768e+07	5.89029e+07	4.1181e+07	2.8343e+07	3.38464e+07	1.67385e+07	1.29463e+07
P43121		2.89088e+07		6.96108e+06	2.34459e+07	7.19404e+06	1.89526e+07	1.26274e+07	7.26461e+07	3.58429e+07	1.85688e+07	4.62878e+07	2.0911e+07	2.76951e+07	155908	1.21004e+07	2.52532e+07	1.05502e+06	9.87862e+06	9.67869e+06	2.25135e+06	2.63384e+07	2.51815e+07	4.84649e+07	1.1504e+07	2.42177e+07	1.23324e+07	3.38238e+07
P43251	290720	3.99009e+07		299390	3.6587e+07	4.98016e+06	3.43968e+07	1.93764e+07	3.71192e+07	2.12981e+07	2.31846e+07	3.30176e+07	2.66415e+07	3.16939e+07	68061	1.49034e+07	1.30302e+07	1.49886e+06	1.176e+07	2.81863e+06	1.02185e+06	2.70079e+07	4.50541e+07	3.225e+07	1.33506e+07	4.74286e+07	1.25601e+07	2.51036e+07
P43652		9.12533e+06	3.98138e+06	432477	5.92452e+07	1.69736e+07	1.08008e+07	6.41932e+07	3.03793e+07	4.93262e+07	2.10675e+07	3.5038e+07	5.40202e+07	5.19109e+06	2.39078e+06	4.30526e+07	5.1861e+06	8.64204e+06	1.11667e+07	1.55033e+07	2.57479e+06	1.71435e+07	2.01825e+07	1.2044e+07	5e+06	9.74947e+06	3.19121e+07	9.92479e+06
P45877		2.8962e+06						991552	1.48521e+06		753507	1.39307e+06	1.02019e+06	1.24442e+06		449807	388093		155516			2.06094e+06	2.25265e+06	1.10337e+06	227379	386612	277494	500918
P45880		3.37245e+06			515899			686320	875404	216642			5.28248e+06			269152			191997	5.17678e+06		5.04527e+06	107772			133201	4.32982e+06
P46926		3.01039e+06							288708		350073	1.11924e+06								1.18265e+06		5.64155e+06	403048	377042	120700	395261
P46940		1.99001e+06	269105	484978	222243	7.79724e+06	371271	1.18112e+06	974328	750362	213429	420151	1.02811e+07	71126.9	508285	88475.5	499204			1.76914e+07	239050	3.58006e+06	140900	1.24012e+06	106003	195781	2.57512e+07	679093
P47756		1.30257e+06				1.03374e+06			478534	710650	355257	632604	4.6385e+06		304659	138828	294536			4.73051e+06		3.01315e+06	686288	984169			6.15209e+06
P48061		5.88238e+06			743080	1.14527e+06		4.89152e+06	2.01996e+06	3.01911e+06	748720	5.49477e+06	274842	6.91615e+06		5.83794e+06	5.23969e+06	392084	157845	9.20172e+06	3.36665e+06	6.46566e+06	8.78152e+06	4.28121e+06	1.72899e+07	1.94591e+06	6.96294e+06	1.01564e+06
P48304	75816		295434	2.6663e+06	415696	2.85668e+07	1.72761e+06						1.89076e+06					2.34529e+07			3733858		336481
P48551	945571	979019	139796	212114	5.34765e+06	2.08766e+06	1.2268e+07		3.15322e+06	2.05189e+06	3.91456e+06	3.04566e+06	6.39933e+06	5.83943e+06		2.71854e+06		498876	3.15547e+06		3.76394e+06	2956932	6.64343e+06	1.12073e+06	368742	1.21925e+07	829113	6.84434e+06
P48594	165453	614244	2.09121e+07	95698.1	2.20024e+06	1.30092e+08	1.08664e+06	597075	2.12846e+06	6.38666e+06			8.57396e+06		1.07765e+07		3.4008e+06			3.83747e+07	151418	2.26915e+07		3.72422e+06			3.20046e+07
P48643		300411			70945			188198	63476.2			378918	522357				146724					487517	131960	89643.5		74165.5
P48740		424748			1.47151e+06		937189		2.07831e+06	1.29446e+06	889958		594302	598249		556663			257550		94156.8		312475	587986				813713
P48745		1.1199e+06		3.44696e+06	911488	2.48919e+06	3.51925e+06	1.41477e+06	1.95812e+06	2.30224e+06	1.61192e+06	2.17659e+06	528994	394915	4.56958e+06	964644	1.34842e+06	4.43782e+06	778704	646818	1.37243e+06	416841	1.54714e+06	2.00622e+06	910082	1.57058e+06	1.94176e+06	930880
P49189		4.31767e+06			1.09373e+06			733889	3.37664e+06			5.29046e+06	1.81038e+06		357840		497370			2.98022e+06		1.79282e+07	731142	1.93545e+06		224031		360679
P49419		1.5927e+06							440574				349641				230353			55982.9		2354790	167648	410544	58997.6
P49747	1.78942e+07	1.60234e+07	5.71896e+07	1.15378e+07	2.1169e+07	1.85565e+07	3.08322e+07	3.04899e+07	3.54782e+07	3.09545e+07	2.32291e+07	5.73826e+07	1.68207e+07	1.9083e+07	3.64892e+06	1.0261e+07	2.06328e+07	8.132e+06	2.744e+06	4.48438e+07	1.33029e+07	5.7075e+07	1.66092e+07	3.53446e+07	1.24183e+07	5.73752e+06	1.10741e+07	2.53378e+07
P49773		3.29368e+06						1.14161e+06	3.55094e+06		309153	1067725	1.32172e+06				209576			1.08182e+06		3.21898e+06	1.32315e+06	1.50264e+06		306254
P49788		1.10838e+07				143700	627008		2.59088e+06		4.15092e+06	638112				3.06349e+06			523344	749532			2.39778e+06		310689	254635	797332	437929
P49913			1.72475e+06			6.07081e+06				2.54006e+06			330484		2.70539e+06			216709		8.78976e+06	71371.3						1.1384e+07	403074
P50053		5.48321e+06			380593				5.14577e+06			10348957	492669	1.09945e+06		1.26871e+06	3.16084e+06			816167		1.34648e+07	5.91533e+06	5894925	1.23814e+06	2.67215e+06		757238
P50148		1.27744e+06				207205		323445	309503						175315			349943				2.63991e+06	476239	889646		534831
P50395		1.67407e+07			318981	3.40988e+06	357914	2.23695e+06	1.15844e+07	247761	748062	1.05628e+07	1.02684e+07	819801	632230	705090	4.25854e+06	131133		1.51421e+07		1.86913e+07	7.51266e+06	7.1443e+06	2.0774e+06	1.50485e+06	1.78194e+07	1.28772e+06
P50502		4.34346e+06		491065		413092		418545	581856		624961	2.21876e+06	1.14709e+06	348397		491329	1.14248e+06			1.01394e+06		4.89075e+06	1.35941e+06	429838			686982	350104
P50895	174545	1.60779e+07		1.62438e+06	3.40825e+06	1.21145e+06	6.79992e+06	9.68047e+06	2.96294e+07	10679890	6.21962e+06	1.18105e+07	2.55564e+06	8.79194e+06	131182	6.33155e+06	1.02003e+07	810839	2.52058e+06	2.1306e+06	791800	2.11365e+07	1.67588e+07	2.27769e+07	6.23063e+06	1.03059e+07	1.8894e+06	9.11944e+06
P50897		1.03779e+06			2.69529e+06			1050098	2.33494e+06	1.58881e+06	4.27225e+06	1.76494e+06		769977		495664	1.35035e+06					2.81272e+06	5.37172e+06	2.98446e+06	2.93502e+06	1.48145e+06		509718
P50995	2.94866e+06	2.84039e+07	88911.4	5.06339e+06	1.50788e+06	6.58606e+06	1.14635e+07	3.31798e+07	2.36519e+07	2.05688e+07	4.48835e+07	6.67184e+06	1.98954e+07	7.45713e+06	950850	8.48891e+06	1.79262e+07	3.07034e+06	4088988	2.62448e+07	1.89329e+06	1.65789e+07	5.1287e+07	4.00926e+07	1.63835e+07	3.26581e+06	4.14648e+07	7.01928e+06
P51148		1.10023e+06			389190	515931		805367	156042			865405	248815			320816				635710			1.92122e+06				1.00784e+06
P51149		2.89678e+06				235945			906642			1.01469e+06	1.28631e+06	179080	68636.2		732588					2.67798e+06	409829	551769	155121		365960
P51654		8.48091e+06		77413.2	2.05818e+06		5.72138e+06	3.4039e+06	1.04884e+07	1.08538e+06	4.7748e+06	1.09259e+07		4.1804e+06		4.19036e+06	3.1304e+06	362646	1.09565e+06	2.61412e+06	391887	1.15294e+07	1.67376e+07	6.59818e+06	5.10699e+06	1.05744e+07		3.36217e+06
P51688	188980	1.06575e+07			1.53913e+07		1.28432e+06	451289	7.5852e+06	2.06367e+07	1.5636e+07	1.59022e+07	2.28613e+06	1.90595e+06		5.94269e+06	4.75004e+06	142572	5.36039e+06	3.67459e+06		20260033	2.51104e+07	1.85763e+07	4.82865e+06	3.23435e+07	4.97549e+06	5.66486e+06
P51858	272268		3.12874e+06			547916		192841		240478			4.84581e+06		142079							127007	23044.5	127952			141942	66408.9
P51884	1.27196e+06	3.70911e+07	1.68081e+06	3.88635e+06	5.39352e+07	1.45299e+07	4.42085e+07	4.28455e+07	5.09895e+07	9.36064e+07	3.34668e+07	1.23548e+08	9.60471e+07	5.95173e+07	134349	1.52813e+07	4.49392e+07	5.47027e+06	1.18329e+07		8.03201e+06	2.11e+07	60524877	8.73071e+07	2.2951e+07	5.95602e+07	4.40085e+06	7.9063e+07
P52565		4.06985e+06	191169		872203	1.58944e+06		2.26244e+06	4.1858e+06		1.13823e+06	3.6069e+06	2.74858e+06	300831	378142	598365	580685	116226	218938	1.90705e+06		3.40645e+06	2.64959e+06	1.61998e+06	919180		1.68841e+06
P52566	3.1106e+06	179144	1.60708e+07	763076		6.24562e+06				3.03972e+06	746781	287232	4432203		1.23948e+06	215054	231164	662635		5.24923e+06	565553	304509	794428	433391	162040	594222	1.03397e+07	341660
P52758	1.53662e+06	4905538	1.53006e+07	1.91924e+07	1.5427e+06	809434		521826	2.00784e+06		1.09259e+06	2.41733e+06			239114							5371435	3.68317e+06	700961	2.18937e+06	5.52332e+06
P52803	766391			361966	294523			359752		834297	381760	397567		540789		785849	518990	119406		1.2187e+06	515855		733729	951396		252860	410172	778883
P52907		1.69075e+06				1.99511e+06				1.21152e+06			5.30393e+06				294417			1.21224e+06		3.32079e+06		265871	388673		4.01876e+06
P53634	1.23056e+06	4.48822e+07		4.36631e+06	1.29323e+08	3.13132e+06	1.1432e+07	6.45724e+06	3.561e+07	1.25221e+07	6.11387e+07	1.83695e+08	1.22966e+07	1.58212e+07	234835	2.40691e+07	2.2619e+07	1.84856e+06	7.31528e+06		1.04209e+06	9.08353e+07	1.15124e+08	8.52751e+07	4.94851e+07	1.24295e+08	3.75288e+06	1.128e+07
P53801		905282		36354.3	628286		415306				45354.9		71044.9		71771	32643.2	269302	198095	101675	483175	197334	1.24745e+06	64324.9			208188	155361	399897
P53990	1.68585e+06	1.5747e+07	597207	3.51379e+06	1.57246e+07	5.57665e+06	3.14075e+07	2.16952e+07	3.33802e+07	1.84329e+07	1.76508e+07	2.66485e+07	1.02707e+07	1.55214e+07	3.44048e+06	6.53636e+06	9.7727e+06	4.77905e+06	2.05073e+06	3.34646e+07	4.09306e+06	2.01146e+07	3.71261e+07	2.39674e+07	2.02647e+07	1.79354e+07	1.23103e+07	1.00163e+07
P54108		3.30324e+06			2.77255e+06	5.43505e+06	429107	737016	3.02448e+06	2.96453e+06	1089745	2.67291e+06	4.44397e+06	770674	321672	2.83009e+06	3.8436e+06	63342.6	1.42692e+06	1.23469e+07	239747	2.59301e+06	871447	5.63487e+06		1.57664e+06	1.75809e+07	2.23404e+06
P54289		1.91272e+06			1.11942e+06	65159.6	858214	1.26112e+06	1.22182e+06		313184	1.20239e+06			39690.2	160391	86986			164148		1.27797e+06	889414	349996		356910		1.00125e+06
P54710		338423		1.40092e+06	237744	439655	2.51843e+06		203325		1338375			942472	225365			1.93865e+06			570405		1.00795e+06		2.81026e+06	617817
P54727		147581		892986		1.96849e+06	594982		126876				465383									301401			287307	66025	1.24307e+06
P54753		2.6046e+06		100867	2.86922e+06		833694	2.1145e+06	5.04586e+06	1.8257e+06	926161	7.19266e+06		2.42033e+06		2.25902e+06	2.88532e+06		741819			5.03395e+06	5.95413e+06	4.21193e+06	920022	3221408		2.24556e+06
P54760		6.34038e+06		295155	9.77106e+06	1.25692e+06	9.10862e+06	3.764e+06	1.28206e+07	4.83569e+06	1.22796e+07	1.45414e+07	3.1766e+06	1.28121e+07		3.81139e+06	9.36251e+06	453347	4.61836e+06	632758	494752	5.04413e+06	1.21987e+07	1.38337e+07	6.68109e+06	1.36912e+07	2.62103e+06	9.12062e+06
P54764					596171		2.87903e+06			373976	338184		275453	1.59931e+06											292942	1.19646e+06
P54793		8728409			1.79257e+06			4.15988e+06	8.93058e+06	5.70009e+06	308354	1.7735e+06	1927146	763717	68368.8	1.72746e+06	7.2233e+06		969466	5.09376e+06		2.91494e+07	5.56492e+06	2.08159e+07	1.63906e+06	7.32634e+06	2.27662e+06	391892
P54802	1.15941e+06	1.16984e+08	234455	5.45322e+06	1.49025e+08	374368	5.24807e+07	4.91169e+07	9.48438e+07	1.17436e+08	1.16811e+08	2.06852e+08	4.27246e+07	4.76992e+07		1.53968e+07	4.64408e+07	1.01159e+06	1.45732e+07	2.4027e+07	328180	1.25034e+08	8.74369e+07	9.49462e+07	8.2789e+07	2.29511e+08	4.24139e+07	4.85338e+07
P54803		227610			1.62022e+06						610242	2.99415e+06										518324	1572743	157374	952159	3.1144e+06
P54826	1.11932e+07	355986	6.36044e+06	689596			2642463	768966	121532	164568	1.88523e+06	2.13693e+06		1.82501e+06	704364		611903	4.94677e+06			1.49316e+06			715078	1.96552e+06	282904		1.41683e+06
P55000	988262	1.02331e+07	760281	3.07743e+07	3.47604e+07	7.71001e+07	4.49333e+07	8.95095e+06	2.48905e+07	1.34927e+07	2.23413e+07	3.76355e+07	1.42398e+07	1.11895e+07	6.75344e+06	8.92643e+06	1.26366e+07	9.51784e+07	2.44995e+07	1.2952e+07	2.97855e+07	5.59865e+06	2.81369e+07	2.86063e+07	8.43593e+06	6.32397e+07	2.89517e+07	3.80516e+07
P55017		7.7582e+06		1.16795e+06			1.08687e+06	5.93405e+06	6.98686e+06		6.56971e+06	380049	167325	58113.6		3.72902e+06			563375	3.10195e+06			1.71249e+07	961195	1.56319e+06	3.63805e+06	379845	1.57336e+06
P55072		2.32724e+06						249455	5.11664e+06	1.56033e+06			2.04791e+07				2.08515e+06			1.11945e+07		9.34758e+06	144247	1.31797e+06	88287.8	271486	2.30644e+06	277564
P55083		2.14196e+06							1324630			2.60694e+06		331536								1.01308e+06	776448			602880		503862
P55259	852094	6.59172e+06		2.61541e+06		2933850	6.02476e+06	106314	4.37474e+06		1.07468e+06	88629.5		2.34376e+06				3.06683e+06			2.96393e+06		1.04212e+06		736520			2.20801e+06
P55268		629714			262351		125587		218452	166641	364936	1.14951e+06		317033			494266							720872	330786			936417
P55285		4.38808e+06	3.82722e+06	788720			1.92716e+06	6.90565e+06	1.08812e+07	9.92788e+06	2.75716e+06	7.92958e+06	519971	7.56361e+06		2.70622e+06	1.21513e+07	498876	3.48657e+06		769382	5.00215e+06	2.23474e+06	1.64246e+07	1.99974e+06	349829	1.37379e+06	7.02332e+06
P55286									862145	318210	194664	736896		348210			377730							252873				261172
P55287		3.22159e+07	4.33943e+06	2.62571e+07	1.99139e+07	2.94202e+06	2.93393e+07	1.58634e+07	4.4378e+07	9.96824e+07	6.15098e+07	7.15663e+07	2.17598e+07	5.16511e+07		2.23443e+07	3.36308e+07	2.49031e+06	2.72044e+07		2.55087e+06	8.79763e+06	4.26577e+07	4.65749e+07	3.90822e+07	3.43715e+07	3.32024e+07	4.36485e+07
P55290	1.6136e+07	1.09129e+08	4.50646e+07	1.92293e+08	26634083	5.4268e+07	2.32456e+08	1.06165e+08	1.99076e+08	1.49273e+08	3.42412e+08	2.47563e+08	1.4618e+08	3.52073e+08	1.55616e+06	5.55672e+07	5.35846e+07	4.9365e+07	7.01239e+07	6.29297e+06	4.25567e+07	7.70798e+07	1.47039e+08	1.52667e+08	1.10875e+08	1.47129e+08	1.09045e+08	2.44457e+08
P55291		386325						431833	4.26538e+06	2.59095e+06	194191	1.79528e+06	391723	1.78082e+06		3.0308e+06	1.55519e+06	141672	1.17702e+06			8.18039e+06	1.35792e+07	5.64248e+06	4.19963e+06	5.54681e+06		1.35651e+06
P55957		323770	219113		596019			284456	502359	557411	1.22469e+06	775516		586396			74428.1	499838	399254	377442		569298	1.18227e+06		926960	270553
P56159	2.79552e+06	536696	6.38089e+06	6.91872e+06	729453	2.17089e+06	6.21052e+06	1.53088e+06	801708	2.16591e+06	1.92691e+06	1.22102e+06	314181	1.82332e+06	598563	135519	997780	2.51513e+06	418936	743992	2.51533e+06	505502	686333	2.20097e+06	919173	870646	744814	1.54009e+06
P56537	886050	1.10643e+07		1.54254e+06	1.05686e+07	863259	1.41754e+07	3.71744e+06	2.23893e+07	3791703	2.22382e+07	1.42303e+07	8.39781e+06	1.71086e+07	57711.9	1.04557e+07	5.24987e+06	207568	5.11522e+06	793743	278335	1.75518e+07	3.26013e+07	1.23013e+07	1.24112e+07	3.22791e+07	948579	10587597
P58499								1.38149e+06				342428					506710					4.59406e+06	5.6928e+06	2.50978e+06			418944	74008.2
P58546						344582		389857			194246	261788	972133							441081		375187		323568			378904
P59665		627558				6.42328e+07							3.33822e+06		1.69101e+07	358165	650722		153395	3.01448e+07		605736					27572442
P59998									163300	388571		557608	1.18514e+06		64687.7					4.69499e+06		677385					7.33847e+06
P60022	174625	7.62262e+06	1.28671e+06	1.01888e+07	3.50243e+07	3.13812e+07	1.25492e+07	1.58892e+07	11126385	4.29341e+06	3.63593e+07	2.10646e+07	5213249	1.61789e+07	6.83375e+06	1.85636e+07	1.40692e+07	5.013e+07	9444789	3.13472e+07	1.05449e+07	2.63401e+07	5.06662e+07	3.1782e+07	2.50893e+07	2.34822e+07	2.20337e+07	2.46418e+07
P60033	219841	2.81918e+06		232834	589743		810047	720770	2.92458e+06	1.48896e+06	1.09466e+06	1.2615e+06		831718	94018.9	1.06269e+06	369346	276417		725173	334099	2.53055e+06	1.74897e+06	552258	696917	535668		864491
P60174	131546	4.04487e+07		3.80297e+06	7.69866e+06	9.10434e+06	3.49105e+06	4.42402e+07	3.91058e+07	2.15922e+07	6.91133e+06	5.02753e+07	5.07928e+07	9.86248e+06	1.63334e+06	5.74368e+06	1.74794e+07	2.20789e+06	916661	9.51469e+06	436456	6.3196e+07	2.93428e+07	3.1146e+07	1.21197e+07	1.1154e+07	8.4047e+06	1.29802e+07
P60660		2.51707e+06	127502			4.73698e+06		4.45183e+06	1.83287e+06	2.77422e+06	393869	1.42228e+06	1.10364e+07		576821		379226			6.17771e+06		4.00232e+06		576774	520966		1.17047e+07
P60709	9.49814e+06	2.64863e+08	1.65767e+07	4.14282e+07	1.55156e+08	1.30198e+08	5.48551e+07	1.83228e+08	2.222e+08	1.9711e+08	8.29639e+07	3.22925e+08	4.31054e+08	9.41534e+07	5.18107e+07	4.90691e+07	1.4085e+08	2.14355e+07	1.88388e+07	4.6545e+08	2.32664e+07	5.08297e+08	1.61007e+08	2.33213e+08	6.37681e+07	1.41014e+08	2.67864e+08	9.89306e+07
P60900		468313							160161				227221							347435		1.1372e+06	123379	277682			228268
P60953		4.27662e+06	81327.7	514427	1.15006e+06	1.19325e+06	1.55229e+06	3.63253e+06	4.50632e+06	823473	1.58217e+06	2.54676e+06	2.01471e+06	1.4111e+06	1.08123e+06	699824	1.91506e+06	1.18235e+06	659642	5.59313e+06	372622	7.31538e+06	4.12735e+06	2.57845e+06	1.89405e+06	2.0083e+06	1.87133e+06	2.28566e+06
P60981		3.36081e+06					222182	3.53094e+06	3.00777e+06	176668	156734	536004	565837	901814	105024	115429	835174	38934.1		1.71886e+06	30433.9	3.4556e+06	258513	524190	439898	93303.9	386282	125254
P61026		3.32399e+06		1.2595e+06		1.38149e+06	122133								234576	2.90856e+06	1.64476e+06	1.08365e+06	515620	3.04023e+06	763276	4221253		1.11485e+06	982497	1.75207e+06	2.23683e+06
P61106		1.48295e+06			202367		607001		1.84398e+06		1.22922e+06		1.01618e+06	840769		1.46108e+06		81359.8	1.52081e+06	323950		133226	9.94277e+06	534471		5.52648e+06	59662.2
P61158		594369				268910				284349		245619	3.82073e+06		650251		201182	47310.5		2.05972e+07		2.37653e+06	358173				8.88181e+06
P61160		542360			286896				1.33351e+06	1.13907e+06		2.07077e+06	1.30507e+06				658561			1.04845e+07		4.76599e+06	705386	1.60582e+06			1.95331e+06
P61204		3.15415e+06		145978	1.03744e+06	567002	502808	551168	787742	193399	827805	734591	1.88787e+06	604081		388890	498279	195234	139782		175403	1.68606e+06	1.74008e+06	870309	816628	577345	1.02867e+06	413567
P61224	234562						254772	8.35034e+06	6.54155e+06			7.82159e+06		4.30929e+06						1.47902e+06		9.39481e+06				2.94651e+06	7206936
P61626		838709	23424108		5.67036e+06	3.54592e+08	2.642e+06	4.04418e+06	7.28462e+06	2.28191e+07		6.42602e+06	2.18369e+07		61986489	6.96462e+06	2.14298e+06	1.10184e+06	3.41445e+06	1.97999e+08	5.59332e+06	1.2353e+07	5.69909e+06	4.1212e+06		4.02669e+06	1.1101e+08	6.08428e+06
P61769	592534	7.57657e+07	7.9195e+06	1.93918e+07	5.43477e+07	5.8068e+07	6.0189e+07	7.3465e+07	6.84402e+07	1.85797e+08	1.44411e+08	1.26226e+08	9.27978e+07	1.09846e+08	2.10103e+06	5.54457e+07	5.54973e+07	3.51501e+07	6.84268e+07	2.52395e+07	8.25787e+07	5.49985e+07	2.42579e+08	9.86606e+07	1.14088e+08	7.44207e+07	9.39346e+07	2.82564e+08
P61916	7.91886e+06	1.18537e+07	1.56298e+07	4.67996e+07	1.22194e+07	1.56778e+07	2.51035e+07	2.52001e+07	3.04323e+07	2.3457e+07	1.67819e+07	4.08038e+07	8.55691e+06	6.93097e+06	6.77899e+06	1.02576e+07	1.22268e+07	2.74847e+07	2.78329e+06	3.39913e+06	1.76204e+07	4.48381e+07	3.42439e+07	5.20846e+07	1.20386e+07	2.31041e+07	2.40613e+07	2.44435e+07
P61970	893707	4.61745e+07			3.17784e+07	6.37214e+06	4.51596e+06	4.00351e+07	8.43032e+07	1.43848e+07	8.01508e+07	7.78403e+07	4.83185e+07	6.35177e+07		10512726		329084	2206458	1.41237e+06		7.63848e+07	1.12836e+08	4.62956e+07	2.6408e+07	1.02569e+08	3.4066e+06	32506863
P61981		3.93365e+06			255656		186910	2.2644e+06	3.17041e+06	307610	232534	2.90344e+06	1.97666e+06	229447		307824	271892			415713		4.14707e+06	1.47435e+06	1.09375e+06	526283	380329	351542
P62258	105264	4.07654e+07		5.63261e+06	9.91591e+06	4.49482e+06	3.92659e+06	2.26265e+07	3.30119e+07	5.78925e+06	7.1526e+06	3.069e+07	2.23936e+07	9.47918e+06	2.91632e+06	5.683e+06	5.90477e+06	3.63357e+06	2.65559e+06	13098823	629313	5.28246e+07	2.18845e+07	1.23241e+07	9.74834e+06	1.13134e+07	1.27503e+07	9.66958e+06
P62330		466226		145914		196364	571280	1.06592e+06	463134		1.16908e+06		479301		53911.5			64414.6		1530415		752582			154061		1.07079e+06	208623
P62805		5.07143e+06	8.4554e+06	1.10616e+06		2.26605e+07		9.83907e+06	9.81424e+06	4.97054e+07		5.52654e+06	1.22332e+08	3.34129e+06	6.26255e+06		1.40563e+06			6.18658e+06	281108	1.53368e+07	5.77356e+06	5.44339e+06	3.81939e+06	3.73678e+06	1.50849e+08	3.06557e+06
P62820		2.40419e+06					5.03713e+06	2.45784e+06	895594	869037				2.34519e+06			353620	133710		7.03966e+06	83480.6	1.2729e+07	1.73777e+06	6.70626e+06	774379	517119	4.51931e+06
P62826		650973						704686	1.1925e+06	871741		380619	4044269				280286			1.04122e+06		1.4951e+06	370625	270017		166269	2.67198e+06
P62834					1.75936e+06		90782.1		391761		3.0299e+06				239985	2.25752e+06	2.1759e+06	958562	1.00537e+06	9.3721e+06		489879			1.95172e+06			1.65164e+06
P62873	73162.7	3390572		2.97612e+06	2.28578e+06	2.42437e+06		4.20349e+06	8.38669e+06	665085	2.288e+06	7.29644e+06	3.59557e+06	2.34511e+06	1.40248e+06	2.8172e+06	3.87284e+06	841041	2.59875e+06	8.67693e+06	1.25712e+06	1.37012e+07	7.46714e+06	7.1024e+06	2.95591e+06	2.9965e+06	8.25554e+06	640654
P62879	382103	1.77742e+07		626323	1.04884e+06	1.61475e+06	3.46487e+06	2.01743e+07	2.66046e+06	1.69059e+06		1.44365e+06	686551	1.11095e+06	1.38538e+06	1.53085e+06	3.03762e+06	1.79152e+06	750952	2.23893e+07	199240	7.62937e+06	1.69645e+06	1621719		457017	2.11665e+06	962474
P62937	235359	1.6482e+07	772884	3.51573e+06	6100256	5.22473e+06	5.09668e+06	1.99341e+07	1.96454e+07	5.93217e+06	9.45881e+06	1.7851e+07	2.17527e+07	6.80286e+06	3.01271e+06	2.71495e+06	5.50402e+06	2255722	1.11506e+06	1.1552e+07	268008	1.79353e+07	1.63333e+07	1.10969e+07	6.53022e+06	1.259e+07	7.32286e+06	5.91502e+06
P62979	3.28968e+07	5.39525e+07	1.5772e+08	1.72992e+08	5.50509e+07	1.53046e+08	1.09229e+08	1.04125e+08	1.02318e+08	7.28468e+07	6.52007e+07	89655557	1.96736e+07	7.05646e+07	3.55925e+07	3.56086e+07	5.87656e+07	5.14319e+07	5.10243e+07	9.89249e+07	7.045e+07	7.5617e+07	4.73472e+07	7.09317e+07	5.76362e+07	5.5264e+07	7.30862e+07	6.1676e+07
P62993								526461	276440					200292						827871		154575		145673			1.25829e+06	133013
P63000		7.8936e+06			2.20562e+06	395415	5.85164e+06	9.71245e+06	7.03257e+06	3.2789e+06		6.29055e+06	8.79248e+06	4.69636e+06		1.72031e+06		1.57823e+06	574408	2.31717e+06		6.0799e+06	5.33954e+06	2.98042e+06	464793		1.4776e+06	1.73854e+06
P63104	605759	1.84887e+07	733157	4.1314e+06	2.57481e+06	1.23964e+07	2.37303e+06	1.19356e+07	6.39887e+06	8.47875e+06	4.42815e+06	5.21888e+06	1.08638e+08	3.09637e+06	1.89138e+06	1.67929e+06	9.38385e+06	1.59366e+06	611866	3.94709e+07	2.01973e+06	1.52816e+07	3.42073e+06	2.3577e+07	4.33802e+06	1.44114e+06	6.15825e+07	1.71231e+06
P63241	234647	1.53807e+06	1.06082e+06		136176	476263		682028	843810	225931	667882	1.23682e+06	2.85251e+06	915328						104459	118716	981282	975663	667179		819610	380847	183394
P63244		191066						294119	438295	133108		130169	2.33531e+06	89938.6			75977.3			265535		358846	62374.6	254880			467631
P68032		2.78123e+07	1.05181e+06	1.47677e+06	1.83727e+07	1.26475e+07	6.52084e+06	3.83391e+07	3.56426e+07	4.11241e+07	1.04428e+07	54312712	6.7229e+07	2.27862e+07	3.34618e+06	403400	1.12196e+06	1.67564e+06		3.51317e+07	1.36512e+06	7.77974e+07	2.94612e+07	44732678	3.38289e+06	1.99291e+07	2.51112e+07	1.87884e+07
P68036		2.90731e+06				465815		699070	609257		961677	409640	1.80655e+06		25160479		8.32464e+06			219068		1.3526e+06	789616				249801	1.32026e+07
P68104		3.81948e+07		5415387	1.17596e+07	1.45931e+06	1.55289e+06	2.2528e+07	3.26932e+07	7.19338e+06	7.45276e+06	2.34596e+07	9.11496e+07	5.00335e+06	244191	5.99503e+06	1.32811e+07	1.18074e+06	1.40221e+06	2.33902e+07	401956	3.73394e+07	1.17739e+07	1.69664e+07	1.10713e+07	9.14264e+06	1.85751e+07	5.66963e+06
P68363		8.74956e+06	87806.7	285991	3817028	443663	755367	9.93927e+06	1.22692e+07	3.86672e+06	919623	5.23059e+06	3.30548e+07	2.53888e+06	74392	1.09023e+06	1.86813e+06	274006	71299.5	1.75483e+07	126943	1.17439e+07	5.11603e+06	3.48191e+06	4.21508e+06	2.50959e+06	9.40473e+06	2.11393e+06
P68371		5.80081e+06			1.78731e+06	884928		8.7673e+06	8.31561e+06	2.48851e+06		4.24414e+06	1.55811e+07	3.28258e+06	330054	1.33752e+06	1.83119e+06	147045		1.35328e+06		7.87933e+06	3.82224e+06	4.56293e+06	2.3891e+06	1.41376e+06	5.26666e+06	2.23584e+06
P68871	5.43181e+06	3.12637e+08	2.39446e+06	2.93521e+07	4.27364e+08	1.92746e+08		9.55801e+08	6.51196e+08	2.23942e+08	2.53001e+08	4.6969e+08	2.26416e+09	1.01687e+08	1.22957e+07	1.68185e+07	2.50864e+08	7.0782e+06	3.05996e+08	1.27498e+08	2.91673e+06	9.98101e+08	8.40737e+07	4.93907e+08	5.94029e+07	3.75669e+08	3.03158e+08	3.8896e+07
P69905	6.24863e+06	2.18242e+08	1.09543e+06	4.56306e+07	5.24901e+07	78936172	940545	6.44952e+08	3.92518e+08	1.59173e+08	7.69142e+07	3.37366e+08	3.15713e+09	6.15652e+07	8.1751e+06	6330095	1.264e+08	8.97262e+06	1.06929e+08	5.87253e+07	2.05654e+06	765250237	6.64016e+07	3.81789e+08	7.06426e+07	1.67808e+08	94392575	2.50935e+07
P78324		1.587e+07	1.1888e+06	5.87837e+07	6.12069e+06	2.63599e+07	7.39423e+07	5.53388e+07	1.88637e+07	2.08945e+07	2.05522e+07	2.23634e+07	1.86455e+07	2.5874e+07	1.66217e+06	7.56053e+06	1.23748e+07	2.1272e+06	5.24058e+06	1116495	1.40744e+06	1.61691e+07	8.49927e+06	1.4548e+07	6.47443e+06	4.93743e+06	8.52009e+06	1.16979e+07
P78380		9.31379e+06	739369		4.16703e+06	7.08456e+06		6.36486e+06	1.70173e+07	1.30234e+07	150795	7.72111e+06	2.94985e+06	4.93559e+06	629140	3.00884e+06	1.32009e+06	372466	2.92048e+06	1.73776e+07	2.16082e+06	1.7022e+07	7.87114e+06	8.03118e+06		9.13183e+06	1.2543e+07	7.17552e+06
P78417		4.0337e+06			1.40829e+06	565392		2.81326e+06	2.97901e+06	510500	46914.3	2.48114e+06	2.74396e+06			87399.1	740524			1.0026e+06		4.94992e+06	2.93513e+06	2.24237e+06	301118	1.33298e+06	4.52485e+06	396920
P80188	9528226	1.09828e+08	1.33527e+09	9.45657e+07	9.18405e+06	4.07933e+08	1.90609e+07	6.91262e+06	7.43261e+07	5.90413e+07	4.53847e+07	1.98761e+07	2.99946e+07	1.28717e+07	4.1131e+07	3.45097e+07	3.31296e+06	8.56026e+06	3.53572e+06	5.66148e+07	2.08311e+07	2.89164e+07	3.25573e+07	1.18692e+07	1.00184e+07	1.4178e+07	2.59496e+08	8.94311e+07
P80370	265176		1.94904e+06	2.46391e+06		1.53617e+06	477223	1.10719e+06		1.59092e+06		1.53041e+06			1.74132e+07	598610	4.46611e+06	5.42615e+06	223593	5.64981e+06	540364	872339	1.41034e+06	2.95869e+06	590602	718761		1.95135e+06
P80723		4.97095e+06	1.27372e+06	431335		1.34011e+07	2.50834e+06	64022.9	1.18193e+06	1411541	1.73002e+06	619023	1.07576e+06	171460	806172		536036	138298		1.42135e+06	365162	1.85234e+06	1.20339e+06	870109	1.23444e+06	62301.1	1.48224e+06	1.19554e+06
P80748		2.32163e+06		416876	8.10044e+06	2.60365e+06	1.27534e+07	1.04534e+07	2.97851e+06	1.31123e+07	3.9794e+06	2.62691e+07	2.70929e+06			2.16163e+06	3172561	593013	3.31446e+06	2.2342e+06	570834	2.70285e+06	3.23377e+06	5.69765e+06	5.88848e+06	7.55455e+06	5.08529e+06	7.44342e+06
P81172		2284382				3.17158e+06							436289		105253	934704	1.32674e+06	4.93317e+06	340298	4.05819e+06	1.33628e+06		4.21208e+06	4.53861e+06		2.44185e+06	4.87291e+06	839539
P81605	3.89089e+06	600426	6.38481e+06	3.30562e+06	4.30732e+06	2.33103e+06	2.15949e+06	1.66975e+06				746152	119634	863188	7.78097e+06	1.47717e+06	817103	2.37304e+06	565314		4.09661e+06		1.29535e+06	1.19589e+06		983240		5.13025e+06
P82980		700433			90813.5			614190	956930			1.91092e+06	264612					60297.6		469069		4.94219e+06	770139	2.29801e+06				524641
P84243								1.51659e+07		1.70784e+07		4.57008e+06	805083	1.66108e+06	3.69264e+06		2.65183e+06					6.65817e+06	3.77784e+06	3.29519e+06
P98095	372376	2.88886e+06	1.76677e+06	1.21301e+06	956842	2.51532e+06	2.7255e+06		2.55515e+06	3.55262e+06	872234	1.52689e+07		4.42352e+06	1.25842e+06	756694	3.00952e+06	5.51705e+06		1.02834e+06	3.62871e+06	522541	3.05439e+06	6.61875e+06	3.16407e+06	4.18623e+06	3.22737e+06	3.90746e+06
P98160	39728068	6.29299e+08	7.23931e+07	5.45571e+08	7.50587e+08	5.52011e+08	7.03824e+08	5.3624e+08	9.59651e+08	8.53587e+08	7.55912e+08	1.44105e+09	1.03693e+09	9.50104e+08	4.23835e+07	4.02837e+08	9.27255e+08	1.55107e+08	6.25452e+08	3.01181e+08	1.45934e+08	7.28477e+08	9.44444e+08	1.46703e+09	5.91238e+08	1.10648e+09	1.56669e+09	1.22815e+09
P98164	8.53224e+06	2.51437e+08	2.73118e+07	3.31788e+07	2.68954e+08	3.41602e+07	1.79417e+08	2.17739e+08	3.13711e+08	1.49503e+08	2.30936e+08	3.08706e+08	1.5e+08	1.3885e+08	2.0756e+07	1.8372e+08	1.20413e+08	2.33696e+07	7.22051e+07	6.30515e+07	1.32077e+07	3.77708e+08	4.25768e+08	2.65404e+08	2.19799e+08	4.2032e+08	8.41681e+07	1.13158e+08
P98172		8.35551e+06	999208	7.04716e+06	8.41432e+06	1.23324e+07	3.15199e+07	4.27027e+06	1.85896e+07	1.90551e+07	2.3588e+07	2.28872e+07	1.3833e+07	1.7806e+07		5.13318e+06	1.02764e+07	1.41794e+06	5.94205e+06		7.61419e+06	8.89959e+06	9.92307e+06	1.74671e+07	8.74549e+06	2.06329e+07	1.2053e+07	2.12136e+07
Q00325		5.46527e+06							2.78172e+06	371585			253236	381586			90667.5					1.97396e+06	769172			482417
Q00796	166876	1.28052e+07					86603.2		5.98383e+06			4.19087e+06	459860	144783		1.25026e+06	1.72316e+06			2.72099e+06		6.33545e+06	2.58348e+06	2.72385e+06	761025	2.34824e+06		885300
Q01459	3.75346e+07	2.86756e+07	1.10329e+08	5.31622e+08	1.12353e+08	1.11624e+08	3.56827e+08	3.19848e+07	4.72673e+07	8.00142e+07	6.05649e+07	7.50036e+07	2.74667e+07	4.82716e+07	2.8366e+07	4.2017e+07	3.2824e+07	1.32061e+08	2.23726e+07	9.70042e+06	1.13147e+08	4.15579e+07	5.00345e+07	4.66999e+07	3.92597e+07	7.84901e+07	2.76739e+07	6.13783e+07
Q01469		6.90466e+06	1.24361e+07	1.21628e+07	1.36393e+07	1.87833e+08	696958	3.24408e+06	2.28124e+07	1.07275e+07	5.39697e+06	2.60578e+06	4.25911e+07	44606.9	5.18254e+06	882432	1.99668e+07	509942	1.77814e+06	2.15627e+07	246522	3.51773e+07	2.38023e+06	7.17319e+07	1.53195e+06		9.04283e+07	1.13283e+06
Q01518		671756				3.63095e+06		401222	413531	2.63207e+06	340048	1.25219e+06	9.58479e+06	276607	249180		176696			1.975e+07	328049	3.28043e+06	245294	292636	238830	275004	2.51142e+07	454799
Q01973					1.63082e+06		1.14305e+06	3.13415e+06	6.66934e+06	4.59752e+06	2.04696e+06	5.9418e+06	1.05415e+06	2.58145e+06	465214	3.20452e+06	2.57859e+06	1.23412e+06	2.13241e+06		2.07167e+06	3.43391e+06	3.16053e+06	5.49973e+06	901384	1.6237e+06	2.86064e+06	5.12937e+06
Q01974		1.36583e+06	444540	3.71781e+06		5.19604e+06														676461
Q02083					260815									197826								332193	2.01494e+06		406296	226652
Q02413	206903					212870	1.65815e+06	1.09252e+06	3.71055e+06		1.12026e+06	2621698	668445	1.05691e+06	1.16096e+06	1.15809e+06	997497	795967	300914	453661	1.00022e+06	667631	327286	3935597	187198	792358	1.75499e+06	2.06315e+06
Q02487	169400	4.69688e+07	1.30671e+06	2.10142e+07	3.58468e+07	3.04392e+07	6.10662e+07	2.16237e+07	7.39192e+07	5.16061e+07	8.01931e+07	8.45197e+07	3.8834e+07	7.93348e+07	395419	3.3018e+07	2.01959e+07	9.05504e+06	1.28761e+07	1.74355e+06	1.34292e+07	3.22095e+07	7.07403e+07	5.67725e+07	2.3922e+07	5.68732e+07	3.9659e+07	7.60524e+07
Q02747	686314	5.5966e+06	6.30151e+06	1.39377e+07	3.73796e+06	2.72569e+07	2.98517e+07	695680	4.44565e+06	2.48416e+06	4.57891e+06	4.31681e+06	5.32348e+06	1.01232e+07	3.11676e+06	571075	8.27174e+06	2.23508e+07	14721982	2.25769e+06	1.90096e+07	804331	1.91172e+06	8.45905e+06	2.4092e+07	1.80683e+07	5.0887e+06	9.92311e+06
Q02818		1.89869e+07	857730	276163	6.83585e+06			6.3514e+07	2.75126e+07	6.63425e+06	112162	1.5202e+07	5.21382e+06	9.70734e+06	81588.7	6.82429e+06	1.10664e+07	1220898	282232	1.03986e+07	692809	3.14851e+07	2.80301e+07	2.624e+07	1.36889e+07	3.9665e+06		1.36027e+07
Q03154		2.36238e+07			7820618		1.66264e+06	1.47563e+07	2.22771e+07	1.82541e+06	1.86621e+06	51116880	2.54794e+06	5.91259e+06	218418	7.11891e+06	2.96653e+07	252405		2.22487e+07	155849	9.55967e+07	2.77377e+07	4.19784e+07	9.22027e+06	2.23905e+07	6.42949e+06	4.96875e+06
Q03403	3.52617e+06	2.57765e+06	1.29348e+07	3.61815e+06	1.28303e+07	1.67041e+07	7.65788e+06	7.17542e+06	7980021	9.09726e+06	3.25013e+06	1.22267e+07	4.46998e+06	1.17964e+06	2.95634e+07	22724084	10635319	1.88537e+07	1.52188e+07	7.90526e+06	5.89885e+06	7.11745e+06	2.71431e+07	1.93679e+07	2.07364e+06	2.06253e+07	7.65566e+06	1.06936e+07
Q03405			844073	375035		2.41738e+06	1.19257e+06				572889	86033		267971	545964			1.40443e+06			835074				655965
Q03591	78936.4	1.44862e+07		1.56195e+07	7953705	1.43157e+07		1.04686e+07	1.34418e+07	1.20274e+07	9.38382e+06	1.52781e+07	4.44885e+06	1.51831e+07		1.2175e+07	1.38928e+07	1.64858e+06	5.11909e+06	1.54272e+07	1.91379e+07	3.3021e+06	1.55062e+07	1.72997e+07	2.33931e+06		1.49276e+07	2.37567e+07
Q04756		253339			4.36188e+06	4185375	3.21066e+06	1.39865e+06	5.06082e+06	6.20522e+06	5.45781e+06	5.12289e+06	3.79544e+06	1.18557e+06	44982.7	3.9227e+06	2.08941e+06	78945.7	1772762	220553	2.1853e+06	905036	8.20997e+06	5.99176e+06	2.88719e+06	3.05425e+06	3.33476e+06	2.80717e+06
Q04760		2.36856e+06					141574	511638	519923				430951	121306								1.17233e+06	405181			263354	755767
Q05707	1.71878e+06	18160027	6.19719e+06	8.53405e+06		274878	2.67158e+06		16185820		2.25405e+07	1.3203e+06		573456	531991			54217.7		3002843	128917	7.51435e+06	19021996	9.6206e+06	228322			1.60671e+07
Q06323		531731				196391				300396			741405				188609			2.42882e+06		593650	342927	207626	130792		381278
Q06481	355864	3.41831e+06	392974	105763	204913		289775	1.13525e+06	4.4706e+06	440016	2.0939e+06	1.37034e+06	436914	1.84658e+06	294802	1.50011e+06	3.8573e+06	157500	92416	1.99588e+06	862502	3.47764e+06	2.80927e+06	4.79214e+06	1.0061e+06	1.45288e+06	519910	1.46258e+06
Q06828		1.60602e+06	106844		371245		569745		1.10933e+06	256563		694417		602045		361767		122945			68318.4	444611	288340	1.00448e+06		378202	339414	615067
Q06830		3.53498e+07	300045	2.94637e+06	1.01136e+07	5.21429e+06	4.75093e+06	2.55469e+07	2.72038e+07	1.32521e+07	8826490	3.50682e+07	5.83345e+07	6.07602e+06	1.30508e+06	5.3601e+06	7.45482e+06	734662	1.904e+06	4.87753e+07	399804	7.17395e+07	1.91195e+07	2.24946e+07	7.78466e+06	1.38077e+07	3.62092e+07	7.21858e+06
Q07075	927339	4.06768e+07		7.53616e+06	8.67769e+07	678972	8.17012e+07	1.23181e+06	36719042	1.10746e+07	4.69327e+07	1.36576e+08	5.93935e+06	1.19775e+07		1.59784e+07	2.71143e+07	1.83894e+06	4.80512e+06	1.70148e+06	707803	1.80962e+07	3.86787e+07	2.27337e+07	1.78819e+07	8.02815e+07	2.58249e+06	14087565
Q07507		7.52991e+06			7.21928e+06	1.67118e+07	1.03072e+07	4.53616e+06	5.83576e+06	7.25953e+06	2.87869e+07	1.68985e+07	18650727	1.73701e+07	854225	2405408	6.44367e+06	6.164e+06	4.09934e+06	5.17607e+06	1.24467e+07	4.54388e+06	1.85055e+07	1.64107e+07	2.05577e+07	4.49642e+07	1.83666e+07	1.23037e+07
Q07654	1.20539e+06		799761	678202			525227								497243			1.41476e+06	507893		746544
Q07837		8.36059e+06			1.06137e+06				3.12024e+06		163595	3.09613e+06		524682			1.12509e+06					3.22617e+06	148414	2.11898e+06		436997
Q07954	134544		338363	1.37076e+06			48644.6			87472		36537.4			716957	18844.3	88175.5	317665		41235	288132			90334.9				110615
Q08174		1.88464e+07		3.97422e+06	656800	909806	4.85586e+06	1.43884e+07	2.94442e+07	1.17504e+07	2.31581e+07	3.19623e+07	1.2856e+07	1.80324e+07		1.03518e+07	7.96484e+06	709831	4.61792e+06		325640	1.89107e+07	3.07578e+07	2.41107e+07	1.36385e+07	1.17484e+07	698663	1.60163e+07
Q08188	59363.5		155591			1.07964e+06			3.2262e+06	398126			194079		222784		722870			1.64931e+06	36167.7	891728		1.36607e+06			7.05938e+06
Q08257		6.78986e+06			3.46066e+06		362370	2.26844e+06	4.13196e+06	414534	1.12423e+06	7.11387e+06	1.16408e+06	1.34157e+06	55978.2	561654	2.67536e+06		159762	1.78216e+06		1.0784e+07	5.46301e+06	5.04855e+06	2.19196e+06	2.12432e+06		661657
Q08334		366879					3.22967e+06	4.0896e+06			1.13401e+06	730800	807785			812057					194128		1.09339e+06		290196		244732
Q08345		7.46245e+06			7.8763e+06		1.47192e+06	4.75316e+06	1.10521e+07	5.81578e+06	6.04672e+06	9.36381e+06	1.12218e+06	2.50025e+07	76113.8	2.85131e+06	4.75522e+06		2.01296e+06	611348		9.50582e+06	9.8156e+06	7.81886e+06	3.82722e+06	6.89241e+06	295923	3.71251e+06
Q08380	1.02308e+07	441898776	3.60401e+07	3.02268e+07	3.35651e+08	5.17269e+07	77148520	3.53196e+08	4.67232e+08	4.1328e+08	1.41767e+08	5.02961e+08	1.87752e+08	2.35099e+08	2.49063e+07	2.33946e+08	1.59412e+08	3.87256e+07	1.61015e+08	8.69431e+07	5.70867e+07	4.99145e+08	5.73172e+08	4.77545e+08	2.39711e+08	3.74698e+08	2.18566e+08	2.68459e+08
Q08629		426358	53847.3											618718		337567	73108.1			159927	373343		363015	189005	164365			176434
Q09328		398674						702188	553577			573778		557555			279286			1.04492e+06		1.18909e+06	1.96292e+06	275377	376071	268396	250175
Q09666	271886	807282				1.07045e+07	1.19248e+06	673274	1.55186e+06	1.05118e+06			1.70929e+08	290789	171999		8.15079e+06			1.56603e+07	323984	3.2041e+06		1.03281e+07			9.36482e+06
Q10588		5.34762e+06			3.30638e+06	1.35315e+06	5.18508e+06		1.07494e+07	5.27195e+06	8.36714e+06	6.63437e+06	3.18504e+06	5.31463e+06	47815.9	1.23325e+06	192537	282965	202826	1.85605e+06	1.85611e+06	2.57632e+06	5.53586e+06	1.30149e+06	943116	2.66628e+06	5.28162e+06	6.45836e+06
Q12794	178341	8.45247e+06			3.81741e+06		2647427	2.78683e+06	8.98263e+06	1.7052e+06	5.29454e+06	5535462	351196	2.88193e+06			1.99467e+06		321415	1.4832e+06		1.02328e+07	12348339	9.88656e+06	2.08299e+06	9.7625e+06		1.98053e+06
Q12805	8.84613e+06	7.44533e+07	2.86086e+07	5.15195e+07	1.06518e+08	3.69205e+08	2.10479e+08	6.86625e+07	1.33854e+08	1.15422e+08	1.49107e+08	1.67381e+08	1.99018e+08	1.67604e+08	3.17952e+07	5.53352e+07	1.08502e+08	9.30991e+07	5.99137e+07	1.61637e+08	1.87179e+08	1.1333e+08	1.67873e+08	2.87417e+08	3.42937e+07	2.97641e+08	1.92409e+08	1.83543e+08
Q12841	196084	765196	848136	177956	231826		1.71353e+06		377863		1.32772e+06			685658	61799			234807			325834			248151	418961			625608
Q12860	897289	7.84789e+06	187337	3.03206e+06	2.26784e+06	342940	1.22308e+06	8.81026e+06	18831425	3.78984e+06	7.61813e+06	4.82304e+06	1.81455e+06	4.27296e+06	685925	6.50948e+06	7.23284e+06	2.5341e+06	3.77856e+06	1.26689e+06	1.53257e+06	1.82884e+07	2.14353e+07	1.78847e+07	6.84994e+06	7.46751e+06	9.84752e+06	6.7623e+06
Q12864		550283	464510	1.04058e+06		926254	1.82461e+06	392505						198384		363559	280880	1121905	655503		656188	688411	731001	448432	208051	1.66331e+06
Q12907	1.48398e+07	7.72113e+08	6.46251e+06	2.81918e+07	4.31468e+08	1.17078e+08	3.26586e+08	4.90462e+08	9.95436e+08	7.18943e+08	8.03689e+08	1.64715e+09	1.11276e+09	1.32032e+09	5.94989e+06	4.90622e+08	3.41097e+08	5.98856e+07	3.73432e+08	3.06547e+07	6.68749e+07	6.63673e+08	1.14611e+09	9.60191e+08	2.57817e+08	1.13511e+09	2.43645e+08	9.70514e+08
Q12913	7.28763e+06	5.33115e+06	2.18079e+07	1.68612e+07	4.08814e+06	7.62709e+06	9.59475e+06	8.90785e+06	8.29467e+06	2.22697e+06	8.81694e+06	1.26702e+07	622287	5.77012e+06	6.8416e+06	4.18337e+06	3.24954e+06	8.8145e+06	2.63045e+06	1.19271e+06	8.30992e+06	8.39809e+06	7.37813e+06	8.18708e+06	4.23747e+06	6.28579e+06	3.19689e+06	4.65052e+06
Q12929	1.20386e+06			4.58933e+06			197241	3.10167e+06							907112			819699	2.68654e+06	1.50485e+06	291993	753210
Q13113		1015187			1149711	71094		1.11491e+06	1.11028e+06	523063	998804	2.30122e+06	670424	319368		313076	177811			835610		1.45289e+06		715159		605350	306844	450562
Q13145			574664	983764		658184	635053			394098	207798				493657			760176		598083	579170					221253	332867
Q13201	2.56776e+06	212672	4.14995e+06	2.81937e+06	498555	540262	2439399		2.02777e+06		1127375	1.90271e+06			136968			2.83325e+06			152706	391607	658697	250691		659340	210897	375781
Q13228	202789	1.85191e+07	143404	6.58165e+06	2.63796e+07	501710	5223099	1.48066e+07	1.3646e+07	1.16524e+07	16853248	2.18756e+07	3.01726e+06	3.38538e+06		2.35242e+06	5.38936e+06	420508	994431	5.82528e+06	131129	1.64714e+07	1.91112e+07	1.61664e+07	5.68368e+06	1.6297e+07	6.33372e+06	7.62212e+06
Q13308		2.19824e+06			89545.1	455909		522194	4.01443e+06	2.04356e+06	434266	3.0126e+06		851712		2.11626e+06	408032		320259			4.22226e+06	3.17358e+06	795477	322870	892524		1.56292e+06
Q13332	1.67811e+06	1.30431e+07	1.06931e+07	1.74785e+07	9.82281e+06	2.01172e+07	2.42914e+07	1.40322e+07	1.76409e+07	6.44245e+06	1.13404e+07	1.30866e+07	3.26721e+06	1.12688e+07	5.12679e+06	1.15379e+07	7.81008e+06	1.91512e+07	3.31236e+06	1.91591e+07	1.36467e+07	2.04301e+07	2.36408e+07	1.66941e+07	8.45435e+06	1.00616e+07	1.3629e+07	9.69039e+06
Q13421		1.02336e+07			4.81604e+06	6.08407e+06	1.19935e+07	3.18289e+06	2.00499e+07	1.25386e+07	2.22513e+07	1.22565e+07	1.80293e+07	9.95559e+06		1.54143e+06	1.40256e+06	328002	166521		4.27517e+06	408187	8.15671e+06	1.15994e+07	3.32835e+06	2.24804e+07	6.60712e+06	2.97035e+07
Q13445		139836		278894		355902	175121		391879	124800	115450	173513		129381				134888					242010	121692	296703	133128	58615.7	78427.5
Q13449		2.37063e+06	265106	4.55185e+06		1.73355e+06	4.91285e+06		2.50187e+06	1.43395e+06	1.61815e+06	1.23909e+06	1.47546e+06	1.84675e+06		1.79852e+06	439950	1.55113e+06	286736		1.32208e+06		1.39754e+06	1.05053e+06	864453	911803	1.66668e+06	1407791
Q13477	75324.1	6.00601e+06	3.23751e+06	2.39803e+06		401884	859334	5.23132e+06	1.4243e+07	4.97091e+06	3.70444e+06	3.16506e+06	780037	2.67802e+06	48171.9	4616726	1.83529e+06	293863			101559	1.33033e+07	1.3168e+07	2.56957e+06	3.5376e+06	1.94979e+06	2.61741e+06	2.25738e+06
Q13508	505843	205132	3.96892e+06				1.34645e+06			445325	1.12648e+06		4.28566e+06	1.79403e+06	1.11912e+06			3.02848e+06					948903			1.24519e+06		2.71823e+06
Q13510	640527	5.4206e+07	850934	1.80257e+06	7.50332e+07	3.16667e+07	3.00724e+07	3.15984e+07	4.64087e+07	1.38405e+07	6.94198e+07	9.35132e+07	3.05507e+07	2.51935e+07	8.76778e+06	2.30997e+07	1.64213e+07	2.14251e+07	2.16327e+07	2.90383e+07	1.63399e+07	1.04265e+08	1.17921e+08	7.48408e+07	6.57674e+07	7.70931e+07	3.59593e+07	2.06571e+07
Q13621	197441	1.74648e+07		6.24778e+06	5.24212e+06	2.76354e+06	1.07036e+07	1.04943e+08	2.29944e+07	4.23311e+06	1.43894e+07	1.1763e+07	892187	1.39687e+06	1.02867e+06	2.92108e+06	1.85463e+06	6.60521e+06	1.27541e+06	1.07528e+07	2.34132e+06	1.07484e+07	1.11614e+07	6.46688e+06	5.03427e+06	1.24463e+07	4.50471e+06	4.54862e+06
Q13683	790435		1.3233e+06	821638		1.44733e+06	1.13707e+06			250583	174399		300267					364920			644883				498676	445408		176614
Q13740		914500				219241	2.78019e+06		2.5246e+06	4.06617e+06	3.42793e+06	1.55439e+06	2.58098e+06	3.49945e+06		1.82439e+06			505848		194078		773671	778825	148555	688186	1.1515e+06	1.30366e+06
Q13822		499158							4.99108e+06								690379			1.84317e+07		189193	537820	3.96809e+07	114657			776109
Q13867										3.68631e+06		75496.7			52900.7		803464			9.48995e+06		8.87101e+06	447520	102635			2.92858e+06
Q14019		6.82521e+06			4.50542e+06	2.11425e+06	2.96781e+06	1.39063e+06		1.8806e+06	3.39903e+06	1.73309e+07	2255931	3.54988e+06	677958	1.15019e+06	550048		1.05504e+06	457385		1.7957e+07	5.41243e+06	3.79159e+06	909844	6.15953e+06	4.30186e+06	3.10968e+06
Q14117		1.275e+06			1.16525e+06			495386	1.51432e+06	707973		4.55115e+06		519792								2.67811e+06	912268	472687	173643	981823
Q14118		1.54244e+07		173166	2.60721e+06		2.81479e+06	1.8238e+07	2.60609e+07	1.20915e+07	7.02497e+06	2.14693e+07	6.94894e+06	1.46229e+07		5706755	6.97913e+06	129740	2.67589e+06	2.26132e+06	33124	2.69773e+07	3.44225e+07	2.12329e+07	9.60213e+06	5.03103e+06	1.60404e+06	1.04976e+07
Q14126		3.47018e+06		978532	1.96683e+06		2.7539e+06	1.04953e+06	6.73037e+06	3.7022e+06	4.16765e+06	406674	1.01597e+06	1.5577e+06		781614	1.07579e+06		796438			427281	1350042	2.6662e+06	1.29213e+06	869775	462838	2.5009e+06
Q14210	1.19627e+06		2.00576e+06	3.10001e+06	1.5442e+06	5.45618e+06	4.36419e+06	822916	1.20242e+06	2.3474e+06	445251	5.27384e+06	2.09292e+06	2.08544e+06	2.28906e+06		2.87973e+06	1.62624e+07	1.0173e+06	2214038	1.17432e+07	1.88667e+06	935047	4.16119e+06	465349	2.68468e+06	1.81718e+06	9.9136e+06
Q14247		174792		5.51052e+06		706563	3.97733e+06		2.16258e+06	967267	1.09558e+07	2.09201e+06	3.1058e+06	2.45137e+06	33565.3	959962	1.06798e+06	233291	1.11077e+06			1.55825e+06	2.18563e+06	1.84973e+06	3.24146e+06	2.62737e+06	1.88017e+06	1.91842e+06
Q14314		3.61401e+06		82833.6	2.63989e+06	387645		4.86204e+06	4.37125e+06	3.39831e+06		4.28665e+06		2616171	376931	5.73938e+06	3.00858e+06	104968		9.72994e+06		3.2538e+07	1.7757e+07	8.94346e+06	4.08942e+06	2.33492e+06	6.33143e+06	2.69138e+06
Q14315	4.61993e+06	642340	2.39932e+07	4.56522e+07	4.40119e+06	2.52405e+07	1.74926e+07	6.77769e+06	1.03247e+07	1.29524e+07	7.0794e+06	2.52695e+07	5.89936e+06	8.7974e+06	3.67229e+06	875207	9.8913e+06	1.34285e+07	6.01278e+06	1.00725e+07	7.65743e+06	5.8528e+06	2.40897e+06	1.69197e+07	1.68112e+06	5.50611e+06	6.03118e+06	1.13935e+07
Q14393		5.24968e+06			1.43661e+06		333481	9.40703e+06	5.17998e+06	2.08921e+06	3.86122e+06	5.65368e+06	1.86683e+06	1.82822e+06		1304704	1.1706e+06		510966	4215971		6.89992e+06	1.03372e+07	3.80054e+06	1.2546e+06	2.7587e+06	2.1174e+06	899566
Q14508	9.9956e+06	2.05472e+07	2.0316e+07	6.45145e+07	4.96959e+07	8.76944e+07	3.86108e+07	9.00859e+07	5.46403e+07	4.119e+07	2.37736e+07	5.76121e+07	1.70395e+07	9.92839e+06	8.04575e+07	5.76361e+07	3.59071e+07	5.92011e+07	2.89439e+07	7.05585e+07	3.30833e+07	3.00886e+07	9.49545e+07	4.64691e+07	3.20297e+06	6.73108e+07	3.71003e+07	4.1711e+07
Q14515	8.33321e+06	4.73288e+07	2.34419e+07	3.92622e+07	3.64023e+07	4.20366e+06	3.23922e+07	8.66025e+07	6.43137e+07	3.0372e+07	3.8814e+07	4.23269e+07	1.2294e+07	2.74969e+07	6.01096e+06	1.78378e+07	4.30228e+07	2.13008e+07	3.07675e+06	1.86528e+07	1.40771e+07	1.04982e+08	4.40365e+07	9.75139e+07	3.01683e+07	1.56899e+07	1.52349e+07	5.06289e+07
Q14574							159789		2.78121e+06			1.68492e+06		923544		91619.3						168300	800475	1.067e+06				121561
Q14624	4.60494e+07	8.4775e+08	4.29425e+07	4.54466e+07	5.29937e+08	1.76453e+08	8.06226e+07	1.03715e+09	8.32784e+08	6.39461e+08	6.29862e+08	1.56019e+09	9.76469e+08	9.65617e+08	3.97058e+07	2.32718e+08	6.14113e+08	3.66319e+07	2.35904e+08	5.35496e+08	1.12679e+08	9.72799e+08	8.92292e+08	1.26614e+09	2.23505e+08	1114362498	6.07127e+08	7.43335e+08
Q14697		414626			37874.5			188691	824477			335093	802098	293909			361689			621178		450800	143079		148431		556658
Q14766	516991		2.45729e+06	4.12886e+06		3.25355e+06	3.25366e+06		50798.4			274608			926187			2.13263e+06			2.55315e+06		168793			419785		3.72691e+06
Q14767	7.36828e+06	9.51858e+06	2.32127e+07	2.65781e+07	12470996	2.42494e+07	2.33086e+07	6.79872e+06	1.63863e+07	7.21825e+06	7.99522e+06	2.20761e+07	333940	6.32635e+06	1.06953e+07	4.28873e+06	1.27396e+07	1.92537e+07	8.1291e+06	2.30417e+06	1.22435e+07	1.03136e+07	1.89661e+07	1.68891e+07	4.85667e+06	2.04786e+07	4.05477e+06	9.58853e+06
Q14894		4.12999e+06					294907		839976		572183	492292		132960	23736.4		1.3441e+06					2.82239e+06	1.31353e+06	891591	575600	587483		1.0011e+06
Q14914		2.50703e+06			810901	101882		1.7357e+06	3.11112e+06	289799	3.08329e+06	6.23961e+06		39623.8			1.14635e+06			2.72028e+06		3.4261e+06	3.85172e+06	4.30779e+06	1.81318e+06		345827	973558
Q14956		1.41906e+06	1.16911e+06		1.31677e+06			1.39802e+06								2.3164e+06	1.37444e+06	1.05535e+06	1.11051e+06	6.0399e+06	334119	4793007	7.97627e+06	3.39545e+06	1.5018e+06
Q14982	138166	1.39376e+07	2.68316e+06	1.91063e+07	1.30746e+07	1.84726e+07	2.79651e+07	2.05765e+07	3.1584e+07	2.67349e+07	2.31961e+07	3.18434e+07	1.42436e+07	1.49794e+07	4.3909e+06	1.21103e+07	8.55667e+06	7.54377e+06	7.62986e+06	210304	1.56312e+07	3.82404e+07	2.24736e+07	3.30052e+07	9.95078e+06	1.78518e+07	2.50439e+07	1.9135e+07
Q14CN2		143952	335903		253602	3.90733e+06				151284			1.38518e+07				301912			1.72194e+06		325010		996641			4.4181e+06	523884
Q15084									203541				5.80829e+06				189440					178571	206084	382167			679650
Q15109		2.32647e+06		787007			461492				1.29311e+06		756752	3.21624e+06			2.99726e+06		1.69199e+06			1.26103e+06	1.65787e+06	5.02186e+06	1.58992e+06	1.61748e+06	1.09381e+06	1.13712e+06
Q15113	369846	1.93486e+07	1.10389e+06	6.02572e+06	1.41486e+07	2.11494e+07	3.58608e+07	1.50803e+07	2.54285e+07	1.8247e+07	5.22437e+07	2.62404e+07	3.0732e+07	5.04252e+07	863073	9.15292e+06	2.28146e+07	3.71484e+06	2.02965e+07	1.79815e+06	6.08086e+06	4.59874e+07	9.69598e+06	4.95929e+07	7.23071e+06	3.19484e+07	3.22011e+07	3.36221e+07
Q15149								232809	132669	160864		268128	2.56509e+06				162940			37738.5		429490
Q15181													3.85234e+06				133194			209275		580876	159055	446903	296094
Q15223	54284.9	2.24428e+06	117637		1.61275e+06	1.82105e+06	6.52746e+06		2.82622e+06	779649	5.10076e+06	1.782e+06	254266	2.24169e+06		961319	551878	1.2743e+06			151192	2.064e+06	2.32795e+06	2.2899e+06	3.49642e+06	1.7446e+06		950435
Q15262		200120							190263					259517			173596						835400	523566		190999	218776
Q15274		1.12762e+07			7.98525e+06		3.04079e+06	524139	4.07003e+06	476428	1.99516e+06	6.51253e+06	995131	542339		537757	2.07252e+06					8.62915e+06	6.28572e+06	1.19399e+06		1.73303e+07		2.54458e+06
Q15286		625826			6.7862e+06	141027		928092	3.53081e+06		5.96414e+06	1.17528e+07	214499		104981		4.23702e+06			2.0479e+06		323340	3.36184e+06				236782	755566
Q15365		818902				699752		454298	848996		196688	361980	4.39923e+06							1.36164e+06		1.07244e+06	258872	745150			1.60446e+06
Q15375		1.18153e+06			6.3187e+06		9.23475e+06		1.3974e+06	796739	4.08868e+06	1.02425e+07	2.99237e+06	5.58783e+06		3.69302e+06	1.92762e+06	383346	3.44336e+06		396489	4.03423e+06	2.73022e+06	5.90529e+06	1.85068e+06	9.46762e+06	1.1233e+06	4.39821e+06
Q15485		6.09834e+06			8.63556e+06			5.4818e+06	11356776	8.78268e+06	2.52125e+06	25493719	8.98177e+06	2.6825e+06		138058	1.30483e+07		2.22512e+06		217282	1.41088e+06		24316742	1.91509e+06	854997	3.19417e+06	3.67967e+06
Q15517	1.78122e+06		1.21508e+06	2.00077e+06		1.86055e+06	3.7717e+06		270544						173611		371044	1.71446e+06			365546			304461		944401
Q15746	5.70645e+06	2.25288e+06	1.13112e+07	2.14766e+07	1.38993e+06	6.53575e+06	1.40324e+07	1.22469e+06	2.70074e+06		2.31558e+06	4.37621e+06	965059	2.14081e+06	2.20646e+06	287843	615750	6.69723e+06			5.16701e+06	2.14999e+06	1.80141e+06	4.96207e+06	1.77728e+06	3.13278e+06		5.34156e+06
Q15828	2.1606e+06	2.55296e+07	3.84726e+07	9.13396e+07	1.07743e+08	178781354	1.45498e+08	1.43632e+07	4.12306e+07	5.58652e+07	7.89124e+07	1.75878e+08	72902360	9.05423e+07	6.07192e+06	2.60592e+07	6.57589e+07	8.75176e+07	3.64726e+07	6.77329e+07	2.37916e+08	1.75894e+07	2.68125e+07	9.11794e+07	20175471	7.54361e+07	1.38876e+08	1.63191e+08
Q15848		2.71036e+06			6.71563e+06	1.03858e+06	5.94974e+06	573776		1.62902e+06	15815302	2.89408e+06		1.54647e+06		584007	1.90006e+06		1.31836e+06			976192	2.1658e+06	3.81165e+06	1.6258e+06	4.72283e+06	1.53343e+06	2.04628e+06
Q15904		1.13351e+06		419941			1.28733e+06	266625	1.09315e+07	1.55683e+06		2.64061e+06		3.4873e+06		624608	332733		428923			1.86842e+06	1.7382e+06	5.64071e+06	471736			1.89113e+06
Q16270	1.00124e+07	2.19925e+08	3.26435e+08	3.39785e+07	2.66601e+08	2.36727e+08	2.03267e+08	2.37416e+08	3.58937e+08	2.40109e+08	1.86876e+08	2.66656e+08	6.60336e+07	1.79368e+08	5.88088e+07	1.8152e+08	1.73762e+08	1.07531e+08	7.05598e+07	1.78915e+08	1.32999e+08	3.7378e+08	3.84058e+08	4.30779e+08	2.73627e+08	1.66944e+08	1.21568e+08	1.32517e+08
Q16363	952386	140358	1.23807e+06	1.64514e+06	750697	393765	644285	508683	407201	402552	400182	446951	101012	162168	742113	291067	236225	367461	176654	314269	508126	321232	585183	580518	245204	572602	294118	537157
Q16651	519149	3.61771e+07		6.54388e+06	3.44681e+07	4.73461e+06	11132361	2.2861e+07	6.91918e+07	1.04717e+07	4.14866e+07	4.21776e+07	1.52529e+07	3.96236e+07	391417	2.45306e+07	1.22394e+07	2.53655e+06	1.28623e+07	3.31089e+06	2.23211e+06	4.8831e+07	4.91008e+07	4.19526e+07	1.68403e+07	3.33254e+07	6.7624e+06	2.05116e+07
Q16661						1.16329e+07	903704					699444	8.53335e+06	3.45669e+06			971678				883013			807071		2.34936e+06	740295	4.82834e+06
Q16706		1.39412e+06			380457			1.50584e+06	1.50209e+06	575884		2.2574e+06		176688		471452	1.21047e+06			4.80012e+06		3.69526e+06	5.64937e+06	2.32611e+06	1.02053e+06	260868	784615	350171
Q16769	9.57309e+06	1.40075e+08	6.51816e+06	1.21095e+07	2.4442e+08	2.53764e+07	6.26599e+07	1.13765e+08	1.72466e+08	1.97913e+08	2.11985e+08	3.06636e+08	8.27143e+07	1.84657e+08	859397	7.10385e+07	1.10687e+08	1.53989e+07	1.72919e+08	1.74944e+08	3.30995e+07	1.97448e+08	2.50627e+08	2.06597e+08	8.85146e+07	3.22622e+08	2.21388e+08	1.60839e+08
Q16819	3.27252e+06	168001	1.00873e+06				4.64244e+06	1.16677e+06	794181					1.03326e+06	258688			1.67167e+06			1.11089e+06	897472	639579	566379	247609	692372		656439
Q16827		1.21445e+06		509897	299493	224771	686200		1.71049e+06	282109		232071		871076		309505				874523		1.10872e+06	812979	182340	125580	653010	402792
Q16832		2.54466e+06							2.5399e+06		3.03207e+06			1.45931e+06		232645	729397		230866			1.53817e+06	1.6464e+06	2.80783e+06	641052	3.36773e+06	1.51109e+06	885642
Q16849		183684	561493	3979214		751064	2.3643e+06			133819	497602	250493		72502.9		380024	107739	341396				638933	504710	272743	1.13414e+06	208415	198025
Q16851								271809		329647		3.38035e+06	1.73955e+06				643708			3.13599e+06		2.90438e+06	255967	2.54517e+06			1.89935e+06
Q1EHB4		676227			403624						437387	891676	99918.7	415721								458687	594365			391598
Q2UY09			1.18385e+06	1.05615e+06			508472								290520	417330	402169				251834					274823
Q3B8N2		5.84611e+06		1.19212e+06	5.21448e+06	1.38413e+06	930136	8.3179e+06	6.69375e+06	5.46324e+06	8.73065e+06	1.75015e+07	8.95371e+06	6.78552e+06		3.29256e+06	3164403	391892	3.3426e+06	5.42708e+06	356656	10070510	8.34008e+06	6.7933e+06		7.11241e+06	8.17698e+06	5515504
Q3LXA3		2.66378e+06			1.50638e+06			2.63048e+06	1.74183e+06			5.54123e+06		137863			559136			954953		1.34797e+07	1.80091e+06	1.57184e+06	407410	2.00467e+06		131333
Q495M3		1.20209e+06			674398				978333		572599	1.20462e+06		629751						1.05869e+06		1.34477e+06	343565	296211	842305	262892	355407
Q496F6	447231	789551	4.51749e+06	3.17215e+07		3.08996e+06	2124696	1.04203e+06	1.06829e+06	2.03104e+06	3.55184e+06	1.4162e+06	584266	1.01787e+06	321474	879302	156803	533378	436867		531500	343450	1.30929e+06	853412	1.31349e+06	1.76601e+06	246005	491205
Q53GD3	83389.1	2.93954e+06		840884	353910		871208	708962	876747	723917	1.21316e+06				224069	327038					92288.3					733569
Q53RD9		3287467		268858				1.60152e+06	6.51101e+06	3.55112e+06	5.74444e+06	840493	1.61199e+06	5.16239e+06		1.97142e+06	3.26048e+06		2.85773e+06			2.81213e+06	4.06689e+06	8.20838e+06	1.19831e+06	4.69931e+06	591429	4.18155e+06
Q53TN4		401691					188819	1.20258e+06	554776					188161	431714	196443		268298		707390	108583	1.17073e+06	187020	212970
Q5D862			265902		117288	42442.8			4.70625e+06	261767					1.07645e+06		2.39009e+06			8.69204e+06	732264	913333	41583.2	47789.8			4.56262e+06	23221.3
Q5IJ48		1.33228e+06			346047			1.55673e+06	2.60949e+06					472985		534099	233702			270623		1.37617e+06	1.18256e+06	1.02568e+06	990708		315606
Q5JRA6		1.64587e+06			770354				1.4838e+06	728032	1.802e+06	3.22459e+06		2.25845e+06			311789					1.17005e+06	1.83453e+06	2.22168e+06		2.11965e+06		1.49836e+06
Q5JS37	419849	3.86977e+06			5.41895e+06		5.92657e+06		797257	200611	4.59893e+06	1.18342e+06	310136	763658		1.44694e+06			635475			5.6757e+06	7.45183e+06	1.67878e+06	4.17011e+06	1.53502e+07	270360	140294
Q5JWF2	262480	1.99196e+06		326424		308254	1.39965e+06	9.77976e+06	3.39977e+06	337978	1.17934e+06	1.5573e+06	562113	552965	404495	461429	585862	132780	314630	3.09605e+06	96982.6	4.98572e+06	2.98748e+06	1.36052e+06		327382		1.12827e+06
Q5KU26	272451	5824260	2.87657e+06	5.68959e+07		2.55544e+07	1.97263e+07	1.92032e+06	247783	1.64885e+06	2.59425e+07	2.39938e+06	709354	14072719		92513.1	6.36621e+06	5.62792e+06	955362	1.36374e+06	1.69165e+06		1.81288e+06	1.26679e+07	6.67781e+06	8.52065e+06	8.9732e+06	1.67518e+06
Q5SYB0		628238								335906		499352	542155										1531961	751195			1.44269e+06	706697
Q5SZK8		1.66161e+06			617564			1.18895e+06	3.0662e+06	602690	423388	821294	49422.1	2.37278e+06		1.55027e+06	2.14462e+06			2.9539e+06		7.42518e+06	1.281e+07	3.24625e+06	1.13076e+06	296934	112243	476633
Q5T2W1		3.5245e+06			7.32293e+06			205346	3.09686e+06		3.7229e+06	1.60341e+07	473162	672460		411999	767792					1.18921e+07	8.33776e+06	2.72387e+06	2.97835e+06	2.35401e+06		586956
Q5T749	358677								274598						1.83726e+06			183386		402262	541118						282356
Q5VW32	304773	6.20686e+06		341405	6.22287e+06	1.82693e+06	6.19514e+06	9.34535e+06	9.5544e+06	2.05977e+06	5255323	6.80051e+06	205607	4.32244e+06	690610	2.48827e+06	1.85481e+06	1.1244e+06	966506	9.77002e+06	474254	8.5818e+06	7.94533e+06	6.63504e+06	1.45002e+06	9.17698e+06	2.22418e+06	415197
Q5ZPR3	77752	3.00245e+06		2.88518e+06		644692	2.08585e+06	4.65116e+06	6.18784e+06	2.96253e+06		1.12717e+06		114277	207881	4.77567e+06	2.605e+06	738241	1.85554e+06		785418	7.29492e+06	4.28683e+06	2.16551e+06	3.23213e+06	1955880	1.35321e+06	747580
Q66K66			18748953	27740069	34771610	2.95989e+07		1.09569e+08		5.91158e+07		28574638			3178025			3.59043e+06	21843048	18759698			1.3514e+07		6.39373e+06		21052159
Q68D85		867182					1.14128e+06	2.13605e+06	2.64328e+06	1.13208e+06	1.69039e+06	1.80161e+06	209457	1.66713e+06	68157.7		705368	585220	704218		321419	2.31037e+06	1.23036e+06	1.76705e+06	474877	1.90363e+06	676940	1.21168e+06
Q695T7		960377			1.73567e+06				842437		963729	1.55594e+06					238236					2.2093e+06	1.63396e+06	1.025e+06	482439	355024		478224
Q6EMK4	1.63597e+07	8.19594e+08	2.74014e+07	9.51421e+07	5.51351e+08	8.54088e+07	2.09042e+08	6.42161e+08	1.06187e+09	6.07691e+08	7.04063e+08	8.16195e+08	3.62414e+08	4.19256e+08	2.17981e+07	2.14251e+08	4.60256e+08	3.55129e+07	7.68832e+07	6.04775e+08	4.90249e+07	1.05179e+09	9.6203e+08	8.08127e+08	3.88232e+08	5.85857e+08	2.3705e+08	3.40807e+08
Q6GTX8	834453	1.55755e+07	3.76391e+07	7.59211e+07	5.16679e+06	1.0758e+07	2.04099e+07	17108157	2.72047e+07	7.27592e+06	4.80832e+07	7.25308e+06	905646	8.89469e+06	4.77438e+06	1.4265e+07	1.50389e+07	8.62095e+06	1.49749e+07	3.8354e+06	1.24207e+07	8949365	3.73167e+07	1.15918e+07	8.39374e+07	8.70237e+06	9.71501e+06	1.17854e+07
Q6P531		3.62623e+06			3.07228e+06			4.26067e+06	3.38609e+06	1.0412e+06	2.10195e+06	4754814	1.54196e+06	3.46151e+06		735882	3.16026e+06	290406	146419	4.55093e+06	352938	7.02909e+06	4.15598e+06	4.36298e+06	1.76822e+06	8.00889e+06	1.07074e+06	3.33473e+06
Q6P9A2		138169						580809	680825	284753	187801	635069		468874		67140.2				2.0299e+06		1.23355e+06	1.00722e+06	744318	393992	308245	725971
Q6PCB0		801441			840702			284024	626034	215038				638445			916611					744490	863634	962405		157487	648698
Q6PK18	71541.6	3.22121e+06			4.50462e+06	341823	976072	378633	3992516	1.12925e+06	1.01496e+06	5.87245e+06	2.09285e+06	4.27829e+06	38581.8	426188	370842		808469		105037	914332	2.90742e+06	1.95832e+06	2.28153e+06	3.79748e+06		4.14405e+06
Q6UVK1	409671	2.37516e+07	256528	263283	1.74692e+07	1.35403e+06	2.14689e+06	2.37595e+07	3.93392e+07	2.23518e+07	1.36082e+07	3.90569e+07	1.3064e+07	1.70097e+07	332600	7.88288e+06	1.12405e+07	874002	7.2178e+06	1.08497e+07	357944	3.4589e+07	3.76627e+07	2.46711e+07	2.68766e+07	2.32975e+07	1.20449e+07	1.41946e+07
Q6UWH4	307957		181442	1.00337e+07			138143								317400			2.06506e+06			1.55586e+06
Q6UWP8				65808.3		2.92439e+07			131803	106655			307723		71742.3		1.25049e+06			343756	52658.1	198327		3.87668e+06			168004	15065.2
Q6UX06		7.74641e+07	6.2075e+06	3.41439e+06	3.96301e+07	1.11065e+07	2.10307e+07	5.19047e+06	5.99826e+07	2.56153e+07	3.0636e+07	5.75184e+07	2.496e+06	4.54553e+07	6.76416e+06	3.89507e+07	7.56475e+06	1.32069e+06	6.63499e+06	3.45543e+07	4.89713e+06	4.3894e+07	5.19653e+07	2.0063e+07	2.0688e+07	2.5589e+07	4.10374e+07	1.05275e+08
Q6UX15	93850.6	156649	1.02776e+06		145481		2.85562e+06				3.35109e+06	256577		1.23749e+06			454807				587883				2.69372e+06	276403		1.39722e+06
Q6UX71		2.89553e+06	1.40394e+06	4.87293e+06			1.17256e+06	1.37843e+06	2.34924e+06	811928	2.20467e+06	1.73162e+06		1.39189e+06	230753	1.58831e+06	270011		1.25737e+06			1346445	2.42729e+06	963610	1.29154e+06	2.13048e+06	770727	254551
Q6UX73	27364.6	3.87604e+06		50500.9	397519		248304	667457	8.03868e+06	1.17896e+06	577831	1.52648e+06		325542			3.37026e+06	63750	1.26997e+06	190112		4.16258e+06	2.07503e+06	8.21753e+06	3.56396e+06	1.32926e+07		409073
Q6UXB3				1.46312e+06	163600	616114					260154	319537			626538			759368		404619	383323	70094.6
Q6UXB4	1934814	5.46845e+06	3.1688e+07	1.05104e+07	6.46943e+06	5.95319e+06	1.76352e+07	4.98881e+06	8.28864e+06	4.42977e+06	501110	1.15543e+07	5.71372e+06	8.8453e+06	259257	4.30783e+06	3.30779e+06	9.08774e+06	4.25902e+06	4.23702e+06	6.05341e+06	4.05101e+06	448105	7.02917e+06	2.41601e+06	1.04586e+06	8.24724e+06	5.7621e+06
Q6UXB8	1.4701e+06	1.84088e+07	800984	7.03285e+06	4.34994e+07	1.45164e+07	1.01299e+08	5.05352e+06	2.52418e+07	1.02723e+08	9.60387e+07	9.39726e+07	4.16846e+07	1.03159e+08	1.66799e+06	1.06357e+07	9.75246e+06	2.44637e+06	1.33782e+07	2.85623e+06	6.7446e+06	2.39183e+06	2.49733e+07	1.53207e+07	2.9133e+07	7.71613e+07	2.72606e+07	6.14578e+07
Q6UXG3	639833	2.52247e+06	3.53652e+06	1.80398e+07	9.58547e+06	1.67159e+07	7.2043e+06	1.09124e+07	1.27652e+07	8.63007e+06	4.09199e+06	1.78982e+07	4.34566e+06	7.4378e+06	2.68954e+06	2.65648e+06	5.2629e+06	4.09418e+06	948150	1.86029e+06	2.0433e+06	9.5812e+06	1.66205e+07	1.35871e+07	3.67413e+07	1.47526e+07	5.40285e+06	9.04342e+06
Q6V0I7		364084						1.37155e+06	1.95088e+06					104152		230592	328770					1.32035e+06	2.38116e+06	1.11183e+06	2.8653e+06
Q6W4X9		1.74529e+06					256788										525741		115037	137984		179003	403717	974900		1.44579e+06		1.02545e+06
Q6XQN6		809787			293899			299437	377686		229239	571870	671510							3.83129e+06		1.08941e+06	356689	417908		262251	1.66427e+06
Q6ZNA5		1.52255e+06		1.573e+06	1.05344e+06		829171						329755				4.15138e+06	409448					429550		1.14397e+06		643276
Q7KYR7	32249.6	824282	1.07466e+06	109426	602354	1.49607e+06	2.32622e+06	2.2102e+06	4.89212e+06	3.56363e+06	1.11816e+06	3.97706e+06	477881	831838	1.06141e+06		841584	1.34584e+06	262934	1.21025e+06	1.63455e+06	2.81088e+06	1.97711e+06	4.00655e+06	1.9331e+06	1.9626e+06	1.64999e+06	3.45646e+06
Q7LBR1	188841	7.78535e+06		648629	3.49633e+06	1.32285e+06	6169856	1.10431e+07	1.25251e+07	8827067	8.18868e+06	9.93816e+06	4.0642e+06	5.00937e+06	637612	3.86611e+06	1.22488e+06	917641	1.56329e+06	1.78974e+06	730434	8.2643e+06	1.39522e+07	3090049	4.44124e+06	6.83499e+06	1079224	2440033
Q7Z3B1	336679	2.29343e+07	3.96086e+06	1.75774e+07	2.80822e+06	5.89279e+07	6.087e+07	4.96663e+06	4.30048e+07	2.07043e+07	3.70528e+07	3.11268e+07	1.66113e+07	3.52021e+07	2.57235e+06	1.52894e+07	1.93084e+07	1.73044e+07	1.95808e+07	3.13882e+06	2.35316e+07	2.60477e+07	2.77551e+07	3.40781e+07	2.07302e+07	3.55101e+07	2.13627e+07	2.93311e+07
Q7Z4R8		4.90521e+06						3.28154e+06	9.39732e+06	6.58597e+06	5.71039e+06	1.6042e+07	2.27467e+06	1.30638e+07			3.99177e+06					3.61664e+06	7.63562e+06	6.77319e+06		721273	1.80012e+06	5.54584e+06
Q7Z4W1		3.67071e+06						1.16356e+06	1.72858e+06		717909		457141	498797			262338					3.75017e+06	1.56872e+06	1.1063e+06	310168	2.0684e+06
Q7Z5L0	1.34255e+07	6.96195e+07	2.27809e+07	57507379	1.90966e+08	1.13208e+07	9.89471e+07	4.91602e+07	6.91211e+07	3.35558e+07	9.43529e+07	1.45063e+08	6.77742e+07	4.62342e+07	1.21939e+07	8.07033e+07	7.08674e+07	3.23777e+07	1.46287e+08	1.54391e+08	7.08691e+07	2.35078e+08	1.90356e+08	1.07761e+08	141463562	2.48019e+08	1.06949e+08	3.32461e+07
Q7Z5N4		2.38701e+06			199557			391887	3.97432e+06	186011	1.03029e+06	875115	208114	1.43664e+06			1.06072e+06					2.35294e+06	1.99018e+06	2.71891e+06	668464	1.16099e+06	525095	520601
Q7Z7M0		3.49201e+06			4.62149e+06		412142	3.06464e+06	6.44611e+06	4.77322e+06	1.92176e+06	7.30725e+06	1.50722e+06	1.70865e+06	45623.9	1.82612e+06	4.49402e+06			6.29296e+06		1.21331e+07	7.27643e+06	6.05619e+06	1.79389e+06	3.80005e+06	1.49216e+06	3.30018e+06
Q86SQ4		469014	140894			137356	241892	193684	987479							270465						376639	207230			136349	184004
Q86T13		2.06795e+07		176715	2.79275e+07	7.56534e+06	2.9404e+07	1.20917e+07	4.11597e+07	1.33889e+07	2.25469e+07	4.29588e+07	1.2856e+07	1.54805e+07	249474	1.21205e+07	1.45744e+07	4.40076e+06	8.90007e+06	6.81437e+06	8.85478e+06	1.52663e+07	2.57745e+07	3.09552e+07	1.21074e+07	2.29302e+07	1.39532e+07	2.19354e+07
Q86TH1		574137			1.07099e+06			3.48115e+07	1.8948e+06	255417	155148	2.30102e+06		146742		579647	642369			341253		2.30196e+06	3.79117e+06	708664	423867		422395	201213
Q86UD1		7.06241e+06			3.32176e+06	95787.4		2.16782e+06	6.95779e+06	1.19338e+06	776046	6.0025e+06	1.52058e+06	4.32604e+06	46559.2	2.13244e+06	1.37241e+06	355116	407482	609979	134367	4514422	1.16984e+07	4.19239e+06	1.31856e+06	2.36339e+06	907963	1.76507e+06
Q86UN3	295870	1.14837e+07	340611		6.02806e+06	196323	3.52852e+06	7.37806e+06	1.31759e+07	1.02237e+07	1.2e+07	1.00278e+07	566632	7.04777e+06	70817.9	4.68195e+06	3.02358e+06	735811	1.8196e+06	4.68371e+06	747661	1.44656e+07	1.25275e+07	1.00615e+07	6.83938e+06	1.03269e+07	6.37398e+06	7.37117e+06
Q86V85		1.41004e+06					149428				633202	534145	976562	1.75292e+06					289323			552981	2.65384e+06		797328	1.27927e+06
Q86VB7			1.13326e+06	716894	459924		2.69825e+06	300843	149336	658974	3.38039e+06	597880		1.32763e+06			124311	415584	157176		831667			415392	258211	2.74566e+06		807402
Q86Y38	3.14611e+06		4.78164e+06	6.25944e+06		1.61037e+06	6.38917e+06		134212		430821				761473		104614	2558013	478733		559145		178104		866149
Q86YL7	254478		171677	129957	50978.5		102001				169493				31305.4			94397.8			41747.1					101796
Q86YT9		4.23687e+06			301826		1.84273e+06		4.82769e+06	278835	2.22874e+06	683837		70220.5		104813			317913				4.34525e+06				1.73678e+06
Q86YZ3	2.913e+06	6605.35	3.26471e+06	396049	237288	585623	305564	173167	2.30231e+06	8.72966e+06	180704	275221		294371	5.42777e+06	416457	299744	1.31187e+06	350675	453653	728737	133398	566953	1.31816e+06	34148.7	482079	91161.7	1.41634e+06
Q8IUK5		1.34097e+06					475568		5.47972e+06	529091	221326	1.08875e+06		112886		234404	730152		455568		79012.1	887481	310565	1.05291e+06	1.01126e+06	588302		364998
Q8IUL8		7.34994e+06		197572	1.52636e+07	1.35157e+06	253775	5.38743e+06	7.65659e+06	1.39731e+07	3.73086e+06	2.27994e+07	7.71541e+06	9.37313e+06	407290	1.53869e+06	1.17092e+07	91187.2	758990	7.94327e+06	271214	1.67316e+07	5.65599e+06	2.82378e+07	4.67852e+06	1.75248e+07	2.92734e+06	1.28451e+07
Q8IV08		7.41565e+06			7.33404e+06		577311		7.32338e+06	2.10121e+06	1.07928e+06	7.26968e+06		1079753		1.85519e+06	5.18987e+06		679339			7.9744e+06	6444623	8.16696e+06	3.25861e+06	9.46489e+06	508201	292314
Q8IWA5		1.3603e+06		2.25891e+06	6.7224e+06	270042	611345	6.07725e+06	2.54415e+06	2.1897e+06	2.39945e+06	3.77531e+06	380017	815274	680514	1.01404e+06	480751	471503		5.84502e+06		4.93352e+06	1.89037e+06	2.10562e+06		836296	3.76991e+06
Q8IWU5	6.0869e+07	8452499	4.9915e+07	99447669	2.44327e+07	4.26088e+07	1.04627e+08	4.54721e+07	5.67757e+07	2.76843e+07	60870716	3.06571e+07	1.26453e+07	2.77083e+07	1.58693e+07	1.06766e+07	2.04965e+07	1.02439e+08	3.476e+07	3.21212e+06	3.25725e+07	3.49931e+07	9.65319e+07	3.75293e+07	3.82769e+07	5.02519e+07	2.76591e+07	7.84939e+06
Q8IWY4					5.41177e+06	77940.6	7.88449e+06		232655			608212		6.46344e+06	15259.8			1.23743e+06			2.06439e+06	83179.3	168706	168517				5.71928e+06
Q8IYS5		2.25678e+07		3.91971e+06	1.47978e+07	3.72962e+06	1.07893e+07	4.47624e+07	2.12547e+07	2.30119e+07	4.93113e+07	22037641	10409986	1.02397e+07	712678	2.37588e+07	9.3787e+06	797675	1.44525e+07	8.42527e+06	438606	2.59386e+07	5.93153e+07	2.32287e+07	1.5851e+07	4.47975e+07	1.36373e+07	1.47406e+07
Q8IZA0	1.86461e+06	1.13454e+06	1.13004e+07	8.82596e+06	1.22182e+06	3423714	7.78994e+06	519264	1.31353e+06	1.43915e+06	4.34337e+06	2.86839e+06	623314	2.8768e+06	158439	1.4722e+06	1.79411e+06	1.56035e+06	1.41205e+06		1.65902e+06		1.41376e+06	623495	2.1031e+06	1.87098e+06		1.43481e+06
Q8IZF2		1.91917e+06	459360	1.16483e+06		542412	3.42326e+06	1.9598e+06	1.91148e+06		1.48446e+06	250545		320088		189240	328903	995832	257414		1.82413e+06	293979	861595	805172	1.8233e+06	891065	270984	249435
Q8N114	3.04012e+07	2.39042e+06	9.75785e+07	4.84543e+07	4.78774e+06	1.1221e+08	8.00784e+07	1.30347e+07	2.27853e+06	29529860	1822801		2.27909e+06	2.34175e+06	9.63887e+06	1.57658e+07	1.50699e+07	7.26408e+07	2.50485e+07	1.40602e+06	4.29834e+07	13208894	7.67287e+06	3.83342e+07	2.39962e+07	3.01127e+07	1263807	1.84041e+07
Q8N126					1.34306e+06	513756	6.38208e+06		1.14199e+06		3.39594e+06	3.96889e+06	2.69923e+06	3.51009e+06		1.24486e+06	964065	1.05273e+06	1.5644e+06		618249		1.78442e+06	376126	1.37634e+06	6.15983e+06		3.30109e+06
Q8N1N4	172900		362830					702643	2.12829e+06				3.69641e+07		934032		3.67427e+06			8.83736e+06	106147	1.0078e+07					2.38159e+07
Q8N271		1.72887e+06		757087				1.37122e+06	3.26374e+06	136990	1.13434e+06	253221		346059	42981.1	553058	429210	1.40177e+06		662181	606424	853309	1.17286e+06	784948	653544	201580		196338
Q8N2S1	499980	1.20985e+06	2.84255e+06	4.17864e+06	2.05037e+06	4.34581e+06		1.84211e+06		1.59311e+06	2.90211e+06	867800			2.06479e+06	1.59533e+06	1.07382e+06	2.58726e+06		2.25814e+06	1.46206e+06	803719	3.05244e+06	1.73439e+06			871236	917580
Q8N307	1.29237e+06	94269.9	1.65658e+06	1.07016e+06			198936	2.23356e+06	2.0262e+06	200627		1.14039e+06					593518	193021	77510.1		168670	212168		291231				97542.1
Q8N474					291969			1.46668e+06		778495		865643				453404	432544			753045		638082	2.33721e+06	87429.9	790552	188565	497627	47932.7
Q8N6Q3		3.31029e+07		5.15732e+06	3.54878e+07	2.81746e+06		1.37674e+06	1.39294e+07	2.85098e+06	3.73453e+07	5.28398e+07	852674	1.2273e+06	71466.8	4.12051e+06	438221		1.46242e+06			1.71419e+07	5.3599e+06	4.76261e+06	6.15012e+06	2.83092e+06		2.81767e+06
Q8NBJ4	1.91418e+06	3.25092e+07	3.26138e+07	9.04322e+06	6.57629e+06	1.09375e+07	2.33567e+07	6.89155e+07	4.22197e+07	2.97582e+07	5.24029e+07	4.95875e+07	1.30238e+07	4.01099e+07	4.50495e+06	1.84237e+07	1.86924e+07	4.54118e+06	1.25404e+06	3659162	1.15738e+07	8.00553e+07	7.96995e+07	3.73698e+07	4.48573e+07	1.14677e+07	1.85361e+06	30538717
Q8NBS9		1.17697e+06			1.0104e+06			138540	3.13055e+06	2.93624e+06		2.33889e+06	1.75757e+06	3.59271e+06		1.38093e+06	1.62327e+06	415282	1.34161e+06		484340	757737	867049	1.92271e+06	536250	254970	2.84192e+06	3.91368e+06
Q8NC42	528816	1.54359e+06	4.67483e+06	4.67523e+06	1.58851e+06	3.98869e+06	3.38384e+06	2.08835e+06	2.70531e+06		1.85479e+06	1.24179e+06	366315	404544	1.12423e+06	1.67529e+06	912309	3.12034e+06	1.06865e+06		554483	2445754	2.42343e+06	995511	761950	2.3881e+06	1.39703e+06	881849
Q8NCC3		3.54398e+06			9.00933e+06		1.77847e+06		2.69792e+06	1.05877e+06	7.53142e+06	8.17453e+06	1.20895e+06	2.41252e+06		979527	4.35566e+06					5.47238e+06	5.41575e+06	4.50788e+06	6.95458e+06	1.92981e+07		2.86624e+06
Q8NCL4		30098			48921.9			121682	47407.4			164235										238445	140800	84429.3	23784.6			44999.3
Q8NDA2	771877	1.32205e+06	1.70531e+06	381756	159071	3.31679e+06	1.40613e+06		2.63396e+06	1.81181e+06	660729	378713	139383	280877	717444	850434	1.58317e+06	2.11086e+06	1.11229e+06	700918	2.26716e+06		1.02512e+06	2.60237e+06	404452	1.50202e+06	1.90003e+06	844719
Q8NFJ5	242858	867282	378614	2.10189e+06	866734		2.57321e+06	1.04704e+07	2.11589e+06	291414	1.52163e+06	1.69204e+06		1.5551e+06	894107	404194		1.992e+06		1.70888e+06		1.04483e+06	1.859e+06					653532
Q8NFT8		625872			199505	792842		3.77513e+06	2.95887e+06	3.26925e+06	957411	2.9985e+06	232242	804487	347615	1.08258e+06	561790	1.11572e+06	253292		311879	748476	2.70638e+06	220292	502147	993990	712751	1.64555e+06
Q8NFZ8	2.7208e+06	4.93334e+07	6.1689e+06	7.41334e+06	1.24616e+07	3.27243e+07	5.84317e+07	7.11256e+07	9.52548e+07	5.84444e+07	6.48285e+07	8.02971e+07	2.96187e+07	4.46918e+07	7.26587e+06	4.48188e+07	3.40377e+07	1.00548e+07	2.65412e+07	1.04552e+07	1.72965e+07	9.73824e+07	7.53167e+07	6.0271e+07	4.53302e+07	5.97616e+07	2.9996e+07	3.69184e+07
Q8NHJ6		1.03242e+06			2.87424e+06			6.33695e+06	3.79019e+06	4.18619e+06	3.51324e+06	9.8055e+06	3.76259e+06	5.11137e+06		1.35624e+06	2.29068e+06	325925		4.86359e+06	157287	5.54624e+06	9.21915e+06	4.11119e+06	6.13031e+06	7.44221e+06	8.67889e+06	4.6213e+06
Q8NHP8		3.80333e+06	1.58435e+06	2.67273e+06	1.07384e+07	475868	1.26632e+07	628110	3.93066e+06	3.38022e+06	7.16052e+06	9.1505e+06	1.41938e+06	2.9901e+06	180582	1.17145e+06	1.56377e+06	1.60697e+06	930562	270457	489079	6.13912e+06	8.98179e+06	6.08814e+06	2.91763e+06	2.18728e+07	3.15313e+06	2.33054e+06
Q8NI99		1.60209e+06			465477				2.57551e+06	2.63193e+06		1.5093e+06		760267		380539	1.05869e+06		107385	222788	137116	782247	1.75885e+06	1.96154e+06			2.8605e+06	1.11028e+06
Q8TB96		1.0445e+06			249829		2.00654e+06		2.23755e+06	254795	1.17347e+06	2.67424e+06		2.81684e+06		2.34762e+06	910995	41269	667540			1.47556e+06	3.37311e+06	1.7533e+06	671610	704004	420908	320152
Q8TCD5		3.80056e+06			2.32239e+06			2.89576e+06	4.45342e+06	7.84183e+06	104296	3.73606e+06		3.12471e+06		1.07901e+06	2.05345e+06			1.82075e+06		4.49693e+06	5.77978e+06	5.44714e+06	989151	1.07914e+06	995662	524648
Q8TCT8		1637975		1.49984e+06				1.21923e+06	2.89132e+06	1.59487e+06	604651	2.84359e+06	225368	560067		1.32533e+06	991487		490067		75463.3	2.70755e+06	1.71607e+06	2241923		986172	576170	623546
Q8TCZ2	2.64554e+06		1.16083e+07		350423		423548			303265	148482	82164.8		192713	1.22271e+06						478023							156325
Q8TDQ0	79811.4	1.82294e+07	4.95385e+06	4.58046e+07	6.93226e+06	1.84207e+07	9.25694e+06	3.00637e+06	1.96803e+07	5.87613e+06	4.43976e+07	1.68687e+07	4.15417e+06	2.30428e+07	1.3806e+06	8.77805e+06	9.12118e+06	1.07904e+07	1.12067e+07	2.92429e+06	8.26104e+06	5.72871e+06	1.67724e+07	7.66518e+06	3.04841e+07	3.01359e+07	4.67996e+06	2.08816e+07
Q8TDQ1	103492	166829	3.33755e+06	1.33953e+07	541543	4.41327e+06	1.108e+07		590477	2.54784e+06	3858055	412906	3.34152e+06	3.50276e+06		366635		2.42302e+06	1.47483e+06		2.48526e+06		593675	756200	920580	6.33839e+06		5.23883e+06
Q8TF66		3.01142e+06			1.46751e+06			4.36939e+06	5.15343e+06	4.59866e+06		3.77602e+06		1.3502e+06			2.12947e+06			690325		5.24097e+06	1.50874e+06	5.52664e+06	980462		264186	917930
Q8WUM4	2.10289e+06	2.35441e+07	328788	1.09723e+07	8.38754e+06	8.67651e+06	2.07394e+07	2.14147e+07	2.25745e+07	3.66438e+06	1.00337e+07	1.50727e+07	9.4567e+06	6.59869e+06	4.08566e+06	3.65417e+06	8.0006e+06	8.63453e+06	1.42504e+06	1.70833e+07	3.39701e+06	2.09117e+07	2.60722e+07	1.38832e+07	1.345e+07	9.94161e+06	4.74161e+06	7.58554e+06
Q8WUT4		841370			195342		438379	263160	2.31196e+06	184800	698810	571432		446629			592029					555745	2.65515e+06	1.14917e+06	349239	1.02721e+06
Q8WV92		159859			783488		216613	1.07236e+06	757896	525286		751113	77391.4	322999		299103	142929			1.35644e+06		360547	692905	917934		374119	486894	184530
Q8WVN6	1.07948e+06	1.57418e+08	1.28866e+06	8.97942e+06	2.09171e+07	2.53886e+07	35185174	7.73295e+07	1.86328e+08	1.02553e+08	1.38298e+08	1.47409e+08	1.71913e+08	1.77275e+08	1.66157e+06	6.52824e+07	6.00085e+07	4.06451e+07	1.66026e+08	3.38839e+06	2.24218e+07	1.4114e+08	2.11145e+08	1.64545e+08	108930612	2.64919e+08	2.18103e+08	1.21792e+08
Q8WVQ1		3021761						554342	2.00377e+06	704154	1.99373e+06	1.60037e+06	287059	1.09586e+06		450797	678068					3.30389e+06	1.00509e+07	4.87651e+06	507060	206561		1.35022e+06
Q8WW52		1.28506e+07		222341	812619		484826		1.27333e+07		4.27638e+06	6.2295e+06	1.69336e+06	2.18828e+06			192573					1.09987e+07	1.77922e+06	4.59657e+06		2.5513e+06		2.04473e+06
Q8WZ42	4.30161e+06	329866	3.06382e+07	7.27997e+07	653800		1.73412e+07	1769997	2.49132e+06	6.56364e+06		9.23515e+06	9.17039e+06		2.62524e+06	2.47306e+06	5.53691e+06	1.54898e+07	6.73628e+06	5.61947e+06	9.67144e+06	2.70034e+06	8.11703e+06	1.18051e+07	1.02279e+07	3.2116e+06	451914	9371255
Q8WZ75	2.13606e+06	1.69115e+08	3.15879e+06	7.0674e+06	1.52157e+08	1.30522e+07	4.78899e+07	2.53807e+08	4.21189e+08	2.00503e+08	5.49258e+07	2.43796e+08	1.64538e+08	1.55628e+08	4.40748e+06	9.55832e+07	1.24526e+08	8.63243e+06	4.29598e+07	1.32121e+08	7.12404e+06	280185255	1.31637e+08	2.46863e+08	40369111	5.62662e+07	6.52308e+07	1.45601e+08
Q92520	163342	2.31072e+06	169332		2.36768e+06	1.48755e+06	4.76872e+06	3.2221e+06	8.00135e+06	9.15085e+06	5.05894e+06	7.84733e+06		4.49876e+06		745468	2.21565e+06	368481	364528		1.49145e+06	1.43575e+07	1.7143e+07	1.0487e+07	2.77997e+06	4495163	6.14913e+06	9.97337e+06
Q92563		235849					105691	371614	201242						277664			355128			1.76128e+06	843325	260050	148945				234290
Q92626	159346			908747			225210	282464	389329	123147					261716	35636.7	225162	599723	133109		465851	164622		451938				459539
Q92673		2.44595e+06	272446	1.15595e+06			950684	219135	1.74242e+06	455424	1.91838e+06	266667	240289	664689	135777	195849	1.32078e+06	668544		1.29337e+06	131917	5.49819e+06	2.79823e+06	3.21575e+06	1.23007e+06	1.63284e+06	392581	427780
Q92692	383656	2.14804e+07	200980	2.99727e+06	3.69685e+07	1.56758e+07	3.36183e+07	2.85014e+07	6.85914e+07	4.4321e+07	2.55591e+07	9.42041e+07	2.90298e+07	4.16725e+07	294133	1.68222e+07	2.26914e+07	3.12821e+06	2.59384e+07	9.42004e+06	1.79169e+06	4.7172e+07	5.30434e+07	5.10199e+07	1.17398e+07	4.12572e+07	3.0803e+07	3.75609e+07
Q92820	2.25784e+06	2.89093e+07	1.02304e+06	1.56718e+07	9.5359e+07	995635	1.04856e+07	3.78909e+06	30135106	2.87235e+07	9.01887e+07	7.13907e+07	6.94586e+06	1.54807e+07	367108	1.15654e+07	5.68956e+06	1.27552e+06	1.15754e+07	3.32854e+06	1.88356e+06	6.77695e+07	6.73994e+07	3.61009e+07	7.66353e+07	1.29553e+08	2.29151e+07	6.41307e+06
Q92859	51740.1	1.52005e+07	1.13232e+06	4.07909e+06	567902	1.24447e+06	3.2839e+06	2.3679e+06	1.18381e+07	7.68751e+06	4.73046e+06	6.38413e+06	3.43959e+06	5.7012e+06	38305.7	4.7748e+06	5.54369e+06	757153	4.79002e+06	1.0753e+06	311724	6.90817e+06	8.13761e+06	9.75071e+06	4.56335e+06	6.14727e+06	2.87065e+06	6.24819e+06
Q92896	215362	7.09481e+06	1.57062e+06	443595	2.18953e+06	1.05328e+06	376356	3.7946e+06	8.03537e+06	2.64779e+06	369559	6.7144e+06	737079	1.4501e+06	16958.2	1.7643e+06	783361	861697		4.09462e+06		8.21487e+06	1.46495e+07	3.39811e+06	4.20651e+06	2.4911e+06	1.33941e+06	470880
Q92954	371738	111380	1.17687e+06	806963	600936		1.77264e+06		759500	376213	312913	1.46301e+06		209397	768422	582931		1.27753e+06	1.59739e+06		809022	236303	342334			1.3808e+06		2.75574e+06
Q92956	2402498		10258964	8.67061e+06	2.37971e+06	4.77255e+06	1.67663e+06	6.57963e+06	3.63674e+06	1.22256e+06	1.36226e+06	2.7387e+06		603464	8.42635e+06	2.69035e+06	1.29742e+06	5.84103e+06	3.10991e+06	2.06407e+06	4.86783e+06	1.60308e+06	1.25277e+06	2.30259e+06		7.25916e+06	1.04179e+06	3.2768e+06
Q93088	144365	7.65106e+07		1.77524e+06	5.73787e+07		222567	4.11409e+07	6.16996e+07	1.82244e+07	14121807	1.44831e+08	1.09874e+07	1.98105e+07	2.60182e+06	6.84504e+06	3.26325e+07	634378	1.99836e+06	2.99487e+07	486135	1.86665e+08	4.50929e+07	4.87214e+07	3.23852e+07	4.59078e+07	3.7423e+06	1.43149e+07
Q93099		1.05799e+06							430979			1.48115e+06					901895					4.86675e+06	119283	122945	223465	1.21404e+06
Q969E1		47333.8	2.01423e+06	921265	1.6755e+06	6.57084e+06	6.2206e+06	4.34307e+06	722725	1.6181e+06	298250	7.85788e+06	283892	703071	8.55312e+06	2.17242e+06	2.76749e+06	5.61501e+06	2.48991e+06	4.71297e+06	2.22465e+06	5188538	4.42413e+06	1.40141e+06	191049	3.37238e+06	1.43701e+06	4.03975e+06
Q969H8		1.69463e+06		421878	1.09164e+06	1.05301e+06	7.41474e+06		949383	3.57091e+06	5.47373e+06	3.28388e+06	3.16915e+06	4.52214e+06		2.05027e+06	2.559e+06	674443	2.48666e+06		322388		5.41545e+06	2.07055e+06	1.34566e+06	3.36072e+06	371835	3.2774e+06
Q969P0	134220	1.88166e+07	769822	4.99137e+06	9.80224e+06	1.66501e+07	30139318	1.03562e+07	2.59995e+07	1.44788e+07	6.16504e+07	4.95782e+07	3.6392e+07	4.3878e+07	1.30131e+06	1.25902e+07	1.36326e+07	7.57476e+06	1.65083e+07	1.57112e+06	3.57986e+06	1.70175e+07	3.74789e+07	3.43539e+07	1.47084e+07	3.7019e+07	1.10427e+07	2.54339e+07
Q969X1	283542	4566665		1.31821e+06	1.15522e+06	599642	1.71598e+06	2.75601e+06	4.17351e+06	542545	2.57368e+06	2.47412e+06		1.20663e+06	301698	628997	600140	174498	218088	2.26626e+06		1.89987e+06	2.10407e+06	1.52381e+06	512610	1.76612e+06	1.00129e+06
Q969Z4					278725	256957					1.10335e+06			1.33692e+06			111083						2.51231e+06	550374	1.54869e+06	434932
Q96AP7	3.17228e+06	1.09249e+07	3.03113e+07	8.00034e+07	6.38621e+06	3.56672e+07	3.05074e+07	2.61239e+06	1.97359e+07	1.02523e+07	1.7019e+07	1.61553e+07	3.38504e+06	1.22302e+07	1.82928e+06	5.83901e+06	1.20423e+07	2.79008e+07	4.99701e+06	3.51283e+06	3.16428e+07	7.27911e+06	1.27568e+07	2.59901e+07	5.37576e+06	9.92371e+06	1.61422e+07	1.71277e+07
Q96BW5		1.51456e+06			302110			1.14326e+06	1.0537e+06			2.66091e+06		432570			808076					646443	1.44611e+06	947811	350054	1.8431e+06
Q96C19		166615	641007			7.43054e+06			122477	254904		359751	2.47659e+06		353013					1.6115e+07		220240				142635	1.11152e+07
Q96C23		2.08472e+06			424196			578280	346537			751522	82907.7				1.63755e+06					4.54253e+06	2.45402e+06	1.52806e+06	528988	1.88964e+06
Q96DA0	615661	4.76329e+07	3.93029e+07	1.37781e+07	3.24713e+07	1.13418e+08	1.01865e+08	6.74515e+06	1.8016e+07	8.59606e+06	4.82463e+07	1.45707e+07	4.94665e+07	4.80678e+07	2.55996e+06	2.9413e+07	4.2382e+06	1.31831e+07	3.36636e+07	1.13389e+07	4.1911e+07	1.48742e+07	4.84544e+07	1.8658e+07	3.76438e+07	7.49073e+07	2.356e+07	2.6035e+07
Q96DG6		6.98471e+06			2.92874e+06			650665	3.58131e+06		614486	8.81229e+06	178579	1.43966e+06	38543.6	253836	992446			1.14924e+06		6.44423e+06	5.43517e+06	1.81843e+06	424087	5.42577e+06		1.60021e+06
Q96EY5		422937		127932		138176	1.24313e+06	996847	1.00241e+06		354027	429822	403067			88544	208317			1.14559e+06			1.00085e+06		123023	358478		335288
Q96FE7	7.54733e+07	7.8256e+07	3.50286e+08	3.829e+08	1.79195e+08	1.66181e+08	2.40975e+08	1.29826e+08	1.66949e+08	6.57168e+07	1.45846e+08	1.60583e+08	9.92996e+06	4.16535e+07	2.76397e+08	8.25682e+07	7.67755e+07	2.12599e+08	5.08906e+07	1.30456e+08	1.21621e+08	8.94153e+07	1.46137e+08	1.319e+08	7.40597e+07	1.04999e+08	8.21151e+07	1.00548e+08
Q96FN5		1.21943e+06			386165		248884	1.25565e+06	586452	610529		1.40845e+06		1.75633e+06		132669	135681			846804		882373	1.46407e+06					1.06019e+06
Q96FV2					848930				760981	443668		1.38985e+06		106945		161631	532295					413922	930774	956878				979760
Q96FW1		1.40574e+06						790228	828755	112200			1.42612e+06							220595		932400	336460	278561			385161
Q96HD9		168329			428816				502717			1.20124e+06		733571			518092			185086		2.58168e+06	158424	1.39679e+06		372604
Q96IU4		1.63745e+07		1.0563e+06	3.09227e+07	470346	2.05167e+07	9.87448e+06	1.66507e+07	10694694	3.004e+07	3.42964e+07	4.49955e+07	4.82327e+07		1305533	6.04884e+06	623647	639052	1.68542e+06	155441	1.08175e+07	2.92778e+07	2.01576e+07	8089441	6.88113e+07	4.30341e+06	2.7619e+07
Q96J84		4.02492e+06		193490	327735	520820	1.83704e+06	2.09022e+06	9.9611e+06	1.72168e+06	3.16368e+06	3.99571e+06	511495	6.29547e+06		3.84699e+06	2.06229e+06		1.64962e+06			5.22521e+06	6.82536e+06	1.95776e+06	2.93679e+06	3.14237e+06	1.64111e+06	2.31686e+06
Q96JQ0		6.60058e+06		130712	729909		1.23077e+06	4679205	1.13213e+07	614252	3.5577e+06	3.25835e+06	908115	1.08678e+06		1.77291e+06	1.82056e+06		300400			1.15939e+07	3.26966e+06	3.5009e+06	1.59923e+06	1.98324e+06	207383	2.87701e+06
Q96KN2		1.21584e+06			2.92813e+06			156788	2.44298e+06		158166	9.56902e+06	6.22939e+06	2.52207e+06		1.07415e+06	193827					307176	163850	479070		1.32244e+06		501409
Q96KP4	488733	3.48324e+07	423765		1.7431e+07	149989	456001	1.33899e+07	3.1469e+07	4.83706e+06	1.56387e+06	4.66143e+07	1.02741e+07	9.84861e+06	298158	3.7056e+06	1.31111e+07	362642	610310	1.27062e+07	503295	6.07546e+07	2.20462e+07	2.30536e+07	6.63826e+06	1.71145e+07	1.72415e+06	9.08896e+06
Q96MU8									369121	107611		627642	122854	64201.8		332363			234363	95385.4		146947	1.34526e+06	274738				169861
Q96NY8	243587	2.26309e+07		406685	1.03552e+07	1.61821e+06	5.20302e+06	1.72011e+07	4.60003e+07	2.07904e+07	2.38138e+07	5.50846e+07	1.70006e+07	2.69105e+07	401344	2.47954e+07	1.67747e+07	1.08607e+06	1.14358e+07	1.60859e+07	778738	3.59536e+07	42369012	3.40196e+07	1.36984e+07	1.74566e+07	4.92674e+06	2.32362e+07
Q96P63	61957	187776	3.02925e+06		1.97828e+06	1.73485e+07				4.21798e+06			247200		9.92577e+06		2.3395e+06	78560.4	90513	4.30948e+07	442281	1.4799e+07		530068			2.68837e+07
Q96PC5														131922									665940	105648	204984	162248
Q96PD5	728471	5.72089e+07	283349	1.66371e+07	2.06633e+08	1.46582e+07	6.26453e+07	9.03905e+07	7.63812e+07	1.97609e+08	1.23644e+08	1.7502e+08	7.68953e+07	2.24128e+08	460271	6.5526e+07	7.52036e+07	1.19222e+07	2.00356e+07	8.83736e+07	5.83434e+06	3.0576e+07	2.07299e+08	1.14881e+08	4.66009e+07	7.55861e+07	1.77383e+08	1.16115e+08
Q96PX8		1.95662e+06			6.91447e+06		1.0523e+06	1.14019e+06	4.24307e+06	3.44726e+06	5.18686e+06	5.47882e+06	4.95243e+06	3.07031e+06		1.8259e+06	2.10028e+06	81706.9				2.72115e+06	1.43368e+06	2.55917e+06		1.65192e+06		6.87651e+06
Q96RW7	415756	3.59738e+07	2.41454e+06	7.1041e+06	3.26136e+07	1.1689e+07	3.20043e+07	8.4107e+07	7.40132e+07	4.0746e+07	5.11806e+07	1.25672e+08	4.46888e+07	4.88328e+07	2.28999e+06	2.85902e+07	4.07133e+07	1.14321e+07	1.71203e+07	1.27775e+07	3.27138e+06	6.41882e+07	7.67447e+07	1.07362e+08	20269654	6.00748e+07	7.21906e+07	2.70186e+07
Q96S96		2.33597e+06	4.74631e+06		2.35945e+06				3.12049e+06	1.49033e+07	3.98631e+06	375372	964945	1.44109e+06		875251	1.18124e+07	89777.3	1.33251e+06				2.94301e+06	1.98069e+07	4.20045e+06	2.09456e+06	291026	2.59447e+06
Q99497		1.12022e+07			469950	1.0077e+06	1.76804e+06	1.07877e+07	9.99154e+06	4.10979e+06	5.65749e+06	8.55662e+06	5.25116e+06	2.05655e+06	153457	1.2766e+06	3.29836e+06	199232	213925	1.8996e+06		9.02228e+06	6.23963e+06	4.83118e+06	3.25082e+06	1.72294e+06	744584	2.53017e+06
Q99519	85700.2	9.35005e+06		102454	1.7408e+07		5.61578e+06	6.32708e+06	1.52427e+07	5.69688e+06	1.02313e+07	2.24823e+07	2.7902e+06	7.43145e+06		8.47538e+06	1.11488e+07	110892	5.1231e+06	679999		2.65193e+07	1.93304e+07	1.23628e+07	6.70102e+06	2.1755e+07	1.24856e+06	6.11162e+06
Q99523		695396			223744		153332	881485	1.33262e+06	919730	371940			84152.9		613410			376131			2.30294e+06	1.11799e+06	1.08029e+06	615600
Q99536		473160			1.14412e+06	578612			774149			1.59362e+06	996524	131431	350652		190522			3.6149e+06		1.04613e+06	1.76101e+06		312501	339716	3.75705e+06
Q99538		2.68737e+06		577586		139764	798277	724362	1.39352e+06		1.75797e+06	1.57463e+06	331473									2.82194e+06	2.62857e+06	227750		1.89671e+06
Q99574	453232	5.9639e+06	3.30241e+06	2.41116e+06	9.97396e+06	6.06298e+06	3.09294e+06	8.08978e+06	1.31802e+07	7.5659e+06	3.25551e+06	1.74362e+07	960554	1.09426e+07	1.033e+06	3.989e+06	3.34106e+06	1.86384e+06	3.00833e+06	3.98973e+06	768521	4.83661e+06	8.8635e+06	6.61892e+06	1.66636e+06	5.31586e+06	9.13973e+06	5.5109e+06
Q99715	3.13068e+06	2.37409e+06	2.48433e+07	1.87731e+07	9.70192e+06	5.08103e+06	1.39949e+07	9.05134e+06	1.2497e+07	1.06497e+07	7.7615e+06	9.03585e+06	253333	3.5072e+06	6.49431e+06	4.68466e+06	1.14783e+07	8.1308e+06	5.01334e+06	6.20567e+06	1.23963e+07	1.28449e+07	3.23496e+06	1.06597e+07	6.30993e+06	7.63371e+06	3.51487e+06	7.32794e+06
Q99816	494052	3.42099e+06		713266	244576	854001	2.42687e+06	3.8465e+06	3.39145e+06	301377	1.29548e+06	1.0315e+06	307931	1.28751e+06	496518	225289	105158	857902		1.52732e+06		2.49609e+06	2.62219e+06	737310	569932	1.16314e+06		300119
Q99969		7.47024e+06	566595		4.0919e+06			5.0907e+06	7.43476e+06	6.57055e+06	2.29931e+06	1.05152e+07	280539	6.00399e+06	216065	6.04497e+06	3.01787e+06	244999	921848	4.99285e+06	559192	1.03142e+07	1.29935e+07	7.43777e+06	2.14719e+06	2.33818e+06	2.73293e+06	3.61007e+06
Q99972		459253			104639		2.97854e+06				3.88402e+06	4.9264e+06	3.13387e+06	4.95156e+06			870328		622372				1.48179e+06	3.09432e+06	541765	3.7021e+06		8.4655e+06
Q99983		2.8341e+06						1.53843e+06	3.87205e+06	4.03311e+06	2.16903e+06	3.90133e+06	727184	810570			2.8578e+06					2.66595e+06	1.44966e+06	4.3384e+06	682736	1.22105e+06		506385
Q99988		4.56041e+06	186407		1.02189e+07	1.04311e+06		888394	1.30108e+06		3.71455e+06	1.99109e+07	668129	4.20533e+06	109610	5.92386e+06	5.35061e+06	1.69398e+06	1.05633e+06	7.88374e+06	945366		1.75613e+07	4.12277e+06	8.15987e+06	2.14434e+06	5.31134e+06	953418
Q9BQ51		4.68974e+06	791167		463737	571410	7.97529e+06	2.01905e+06	9.37913e+06	3.98187e+06	3.42745e+06	4.48928e+06	1.19343e+06	6.3491e+06		5.15486e+06	3.11303e+06	674417	1.44051e+06		557430	4.66254e+06	7.03245e+06	5.68908e+06	2.994e+06	1.39119e+06	2.27579e+06	3.0241e+06
Q9BQT9		440427							565416	595476	1.1822e+06	1.28391e+06		985340	50085.3							1.14694e+06	967093			527011
Q9BRA2		1.29789e+06				883284		971839	697303		485842	1.44767e+06	569623	114783								559413	1.60915e+06	794507	455368	732962		625679
Q9BRK3	1.44405e+06	1.76073e+08	1.29316e+06	1.11174e+06	1.57787e+08	525780	387172	1.6924e+08	3.07907e+08	205409060	1.09161e+07	2.32191e+08	8.60226e+07	1.12111e+08	7.12764e+06	7.59711e+07	1.21698e+08	5.96951e+06	3.07342e+07	1.75052e+08	1.35961e+07	2.45449e+08	1.75912e+08	2.17608e+08	1.03419e+08	9.55264e+07	6.82957e+07	1.07228e+08
Q9BRK5	64360.4	3.45499e+06	981763					9.13938e+06	8.46279e+06	2.76975e+06		2.5121e+06	223451	1.68847e+06		736513	6.47701e+06	278295			47282	4.67851e+06	4.77472e+06	9375506	1.50906e+06	433521		1.72589e+06
Q9BRT3	1.38181e+06	4.85124e+06	2.74979e+06	1.43587e+07	5.59921e+06	7.20853e+06	8.96269e+06	1.03878e+06	6.48747e+06		1.93866e+07	7.45181e+06	346080	7.98309e+06	1.34566e+06	7.19842e+06	1.93049e+06	9.69532e+06	4.95965e+06	1.94261e+06	3.81093e+06	8.78719e+06	1.9957e+07	7.59261e+06	1.83267e+07	1.58305e+07	3.63734e+06	1.41096e+06
Q9BS26		811475			805570				727170	268651		930312	742211	1.30738e+06		295869	276862						1.55639e+06	1.4197e+06	1.11429e+06	583987		1.35622e+06
Q9BTM9					1.02255e+06					299389	2.04379e+06	970219	538065											435089		1.10801e+06
Q9BTY2	199186	3.1328e+06			1.04383e+07		638929		3.74538e+06	286611	4141575	8.985e+06	833917	106858		1.29166e+06	2.32986e+06		267081	497862		5.54491e+06	6.62062e+06	4.4997e+06	3.28042e+06	8.58111e+06	963992	1.04884e+06
Q9BUT1		261830			1.02457e+07			2.39072e+06	457880		416609	8.40789e+06		1.56023e+06		296279	1.43784e+06			1.01736e+06		4.29615e+06	3.74005e+06	2.75273e+06	741246	3201986		683293
Q9BVM4		2.0138e+06			1.20858e+06			1.45971e+06	1.77026e+06		2.78905e+06	4.08802e+06	899151	1.57014e+06			2.28711e+06		204070	648309		5.92053e+06	1.30457e+06	5.34182e+06	1.9379e+06	3.60345e+06	256335	2.05482e+06
Q9BX67	408586	773916		2.95248e+06	2.93916e+06	3.19296e+06	3.59808e+06		3.41345e+06	3.91229e+06	4.09527e+06	2757673	1.23776e+06	3.23837e+06		943721	802701	2.04123e+06	2.41347e+06		2.35019e+06	997912	2.45762e+06	3.69676e+06	1.56574e+06	4.75523e+06	2.35493e+06	5.15608e+06
Q9BXJ0		298197										424351		118822		210794							1.47908e+06	288197	449583		263477	235427
Q9BXN2	47628.9		912752	5.06936e+06		247327	388138	1.31389e+06	3.65253e+06	340520	925940	1.05646e+06	570061			466751	266323			959172		2.19396e+06				843559
Q9BXP8		1.13525e+07		356437	1.46332e+07	8.22563e+06	603500	2.66547e+07	2.87265e+07	6.59288e+06	3.40778e+07	2.11154e+07	1.83232e+07	4.91809e+06	502312	4.72751e+07	1.3342e+07		946908	2.99096e+07		6.30644e+07	9.3531e+07	4.21592e+07	2.3056e+07	1.86482e+07	8.33385e+06	5.03948e+06
Q9BY67	299272	1.80727e+07	1.88025e+06	464606	1.62785e+06	9.50594e+06	3.24874e+07	1.86703e+07	5.07654e+07	1.42099e+07	1.66007e+07	2.31062e+07	1.48682e+07	2.50858e+07	2.10682e+06	7.37388e+06	9.34055e+06	9.04135e+06	5.99779e+06	975924	8.6467e+06	2.0071e+07	2.76429e+07	3.06227e+07	1.14026e+07	1.98759e+07	8.22606e+06	1.569e+07
Q9BYE9	3.47545e+06	1.91094e+07	1.53409e+07	4.82654e+07	1.04129e+07	3.32516e+07	6.67094e+07	3.9027e+06	2.23652e+07	3.22762e+06	1.20204e+07	1.56797e+07	1.96706e+07	1.52126e+07	313445	1.01064e+07	3120090	1.98367e+07	1.413e+07	1.23285e+06	1.05326e+07	9.80946e+06	2.14509e+07	9202114	9.02637e+06	3.7145e+07	6.60483e+06	1.35434e+07
Q9BYF1		3.6774e+06			643787		291109	4.96403e+06	3.29832e+06	648834	2.92689e+06	3.63661e+06	1.03443e+06	2.964e+06		715144	1.9326e+06		150324	137992		5.38124e+06	4.16926e+06	4.65105e+06	2.63122e+06	2.86392e+06		1.8841e+06
Q9BZR6		527159							491309		646276	875179		529438			360486					221423	1.38454e+06	525141		204742		169017
Q9BZZ2								489995		171008	202123	370794		1.01017e+06		94469.2							314335		410606	860442		126451
Q9GZM5	5.37796e+07	19185342	5.09464e+07		19363961	6.11192e+06	127398084	36522600	4.63976e+07	8.80827e+06	27548788	4.16522e+07	7.37026e+06	2.45117e+07	1.25422e+07			3.46937e+07			1.56696e+07	30417557	41860394	28023883	1.20765e+07	5.30971e+07	3795971	25559756
Q9GZM7		467066			235472				3.43592e+06			741158		1.67712e+06	123982	301219	553188			989295			871033	1.10244e+06	621970			261984
Q9GZX9		6.26755e+06	1.53977e+06	609182	2.59228e+06	3.51175e+06	1.5749e+07	3.5138e+06	4.45486e+06	5.98202e+06	6.68208e+06	1.05784e+07	1.44548e+06	6.04084e+06	1.10489e+06	2.94769e+06	3.71291e+06	6764471	2.63557e+06	3.17724e+06	5.21005e+06	1292813	5.78502e+06	5.20601e+06	1.08041e+07	4979067	7.57219e+06	7.68704e+06
Q9H0W9		1.2134e+07			3.54304e+06		150467	1.54827e+06	4.90018e+06	304435	4.34849e+06	8.05462e+06	165314	1.13129e+06		1.26835e+06	3.34751e+06			2.03274e+06		1.62879e+07	9.25623e+06	6.23151e+06	2.04552e+06	9.93787e+06	687625	1.2708e+06
Q9H159		1.98913e+06						241638	1.31347e+07	1.91106e+06	767580			2.37933e+06		1.10121e+06	498801		83428.6		120521	535905	702268	1.9081e+06		338500		688382
Q9H223	355208	1.81816e+06		2.25524e+06	2.16325e+06	199041	767977	1.99692e+06	3.17863e+06			367076		877682	1.2776e+06	740909		961358		835103	591569	1.16989e+06	2.00615e+06	263753	339271			380836
Q9H299	8.72302e+06	1.75417e+07	2.48426e+06	5.19493e+08	7.20052e+07	4.86922e+07	8.46494e+07	1.14361e+07	45722966	9.96342e+07	3.61798e+08	171125519	1.74729e+08	2.63066e+08	178801	2.73123e+07	2.47554e+07	2.35068e+07	9.45831e+07	3.03909e+06	1.02161e+07	1.02218e+07	6.88342e+07	5.12299e+07	6.37008e+07	2.62466e+08	4.13274e+07	1.44338e+08
Q9H2M3		2.63517e+06			4.09822e+06			735080	4.00557e+06	254910	214182	5.52453e+06		124790		182294	1.75304e+06			1.73998e+06		8.42815e+06	2.93036e+06	2.99488e+06	1.30038e+06	3.75244e+06		627516
Q9H3G5	188758	3.00217e+07	6.40043e+06	9.05545e+06	2.09611e+07			1.8534e+07	2.43843e+07	2.59162e+07	2.72562e+06	5.12952e+07	6.20114e+06	1.59631e+07	740966	8.70776e+06	6.40123e+06	638473	3.95124e+06	9.71981e+06	93962.6	7.33811e+07	6.55839e+07	4.04364e+07	2.86842e+07	3.56517e+07	2.03217e+07	2.77865e+06
Q9H3Z4					59060.8			146531	126267		56724.4			84853.9						162421		172890	120556	69156.8		53229.7	210853
Q9H444	54389.1	2.4727e+06		506421	699296	330135	1.87985e+06	3.00841e+06	2.22347e+06	1.88909e+06	1.51589e+06	2.7819e+06	1462315	1.83354e+06	199965	474370	1.35818e+06	301478		1.92072e+06		2.89871e+06	3.07774e+06	1.79241e+06	1.12551e+06	1.13353e+06	1.06306e+06	1.0306e+06
Q9H4M9		3.50494e+06		790654	2.17396e+06	1.11657e+06	1.73498e+06	3.14159e+06	4.77334e+06	2.4415e+06	1.72194e+06	3.6024e+06	1.17355e+06	1.65815e+06	2.2314e+06	1.17863e+06	697383	887231	255401	4.20456e+06		4.09523e+06	4.35187e+06	707989	1.16606e+06	771317	964375	1.59205e+06
Q9H665	603781		7.1126e+06	7.55918e+06		2.15267e+06	2.87818e+06		578777		2.0074e+06	1524533			3.79132e+06	346674		2.88956e+06	279125	837773	465653	308358	2.2625e+06	716936	624888	959538		336614
Q9H6B4	217599	3.21458e+06			3.0014e+06	719642		1413047	6.71751e+06	4.05971e+06	827927	5252603	1.73423e+06	4.94888e+06		5.44278e+06	4.52896e+06	1.16921e+06	4.53554e+06		2.08541e+06	1.489e+06	7.3682e+06	6.94718e+06	1.56848e+06	5.75556e+06	4.88773e+06	4.48564e+06
Q9H6S3	422123	7.86542e+06		5.83231e+06	500984	2.17036e+06	1.24448e+07	6393711	9.47283e+06		1.06039e+06	403684	940914	578184	4.22925e+06	1.9706e+06	1.00731e+06	4.22827e+06		4.46122e+06	210851	2.04684e+06	6.95415e+06	962063	1.83245e+06	312437	1.07913e+06
Q9H6X2	113154	1.11933e+06			4.03149e+06	1.02563e+06	8.24056e+06	957188	3.20119e+06	3.43178e+06	4.91613e+06	3.62502e+06	1.87944e+06	1.32142e+07		178563	579729		940398		308259	608976	2926187	2.48516e+06	1.13189e+06	1.30272e+07	799741	7.97589e+06
Q9H6Y7	234169	1.30172e+06		5.68089e+06					1478626							323188						1.53193e+06	1.2848e+06	1.89697e+06		1.58196e+06	725841
Q9H756		1.60713e+06			564022		1.65392e+06		1.42981e+06	209307	1.37731e+06	734120		844827		809498	188453				132472	2.81867e+06	1.07719e+06	1.38382e+06	1.25605e+06	1210190	136698
Q9H8L6	484396	2.69652e+07	2.4997e+06	1.49764e+06	8.87502e+06	2.86436e+06	1.10378e+07	6.15254e+06	3.31178e+07	6.67086e+06	2.30107e+07	2.29171e+07	1.00692e+07	2.18651e+07		10075331	3.52131e+06	1.1544e+06	5.58833e+06		2.83385e+06	2.02673e+07	3.056e+07	17753309	1.57999e+06	1.87523e+07		1.62268e+07
Q9HAT2	353963	3.09581e+07		2.18012e+06	3.13321e+07	1.10557e+06	6.24959e+06	1.18155e+07	32579521	1.89459e+07	4.22487e+07	5.13337e+07	6.51856e+06	1.88439e+07	554217	1.47791e+07	1.88558e+07	1.08021e+06	6.97921e+06	4.74996e+06	1207248	5.86431e+07	4.9157e+07	3.8016e+07	2.85296e+07	3.81905e+07	1.90339e+07	1.67939e+07
Q9HB40	202824	4.67952e+06	786736	1.46368e+06	9.26667e+06		2.49696e+06	1.42409e+06	5.78938e+06	852461	1.36336e+07	7.44396e+06	404659	1.60861e+06		669651	1.43694e+06		1.76215e+06			1.33768e+07	10902405	7.52744e+06	1.19557e+07	1.82539e+07		1.98774e+06
Q9HBB8	510753	1.31288e+07	122985	1372792		456757	1.09308e+07	5.03251e+06	1.59416e+07	1.5006e+06		5.9e+06	2.37663e+06	5.53638e+06	221066	2.11205e+06	1.12236e+06	2.09343e+06	1.82271e+06		1.46525e+06	1.31664e+07	9.33135e+06	4.87797e+06	5776014	6.80884e+06	2749090	3.89818e+06
Q9HBR0	134901	328743	91220.4	429492	93479.4	366241	95526.2		622358		199470	886807		202161			206147	172066		38813.1		181755	705085	1.43347e+06	265385	71496.3		380792
Q9HC38		174147																				382923	666455	245398	161983
Q9HC56	74328.8		587466	700714			974231		536325		531134			408720		96399.9					312413		256465					210320
Q9HC84		7.30141e+06	1536077	2.2873e+08	2.93421e+06	1.53413e+08	4.21618e+07		244347		3.05541e+06			980546	2.54457e+06		105007		4.2908e+06	703550							1.76454e+06	1.31846e+06
Q9HCN6		1.25924e+07		5.94454e+06	784839	355392	2.7543e+06	1.07925e+07	3.71043e+07	2.48254e+07	11747414	24024150	2.55018e+06	1.0635e+07	204931	4.9468e+06	3.01558e+06	125009	5.27805e+06		300608	1.58738e+07	2.9594e+07	1.5135e+07	7.06574e+06	9.53981e+06	7.51375e+06	1.14475e+07
Q9HCU0	796777	6.33567e+07	650451	991335	7.76254e+07	2.57216e+07	2.34138e+07	4.0194e+07	8.36752e+07	5.05954e+07	3.97424e+07	1.03901e+08	2.4225e+07	2.81504e+07	9.63465e+06	7.08887e+07	3.78561e+07	1.80597e+07	1.91004e+07	5.45768e+07	1.30688e+07	6.23025e+07	9.86879e+07	6.17806e+07	5.35549e+07	5.05696e+07	6.63801e+07	62719951
Q9HCY8		392234				4.30641e+06		375394	1.93458e+06	921953		99259.1	2.6533e+07		143272		4.04879e+06			6.35383e+06		4.60535e+06		3.22881e+06			1.10169e+07	185726
Q9HD42		451780						277351	788712	462586		256373								248160		250147	137199	487491		112836		161732
Q9HD89	78865.9	1.14286e+07	2.89126e+06	950390	1.28441e+07	2.68267e+07	9.46093e+06	3.9301e+06	1.38404e+07	1.02916e+07	1.3812e+07	1.80317e+07	4.96888e+06	3.45774e+06	2.05086e+06	1.12425e+07	8.23082e+06	9.01931e+06	7.12643e+06	2.32525e+07	8.42352e+06	9.74168e+06	1.88176e+07	1.53259e+07	1.38697e+07	2.21835e+07	1.59587e+07	1.07538e+07
Q9NNX6			214523	1.47853e+06		544894	2.22472e+06				587237			3.81369e+06				73132.6	265378		249816					1.72839e+06		459684
Q9NP79		1.70719e+06			281879		1.14179e+06	1.71182e+06	4.2787e+06	589391	977236	3.16509e+06	286824	611960			811373			7.50966e+06	85635.1	2.41e+06	4.58612e+06	1.81953e+06	1.76687e+06	440678	579677	425730
Q9NP84	615886			1.00632e+06	222558	7.51737e+06	8.48546e+06			238124	1.1253e+06	166955	281735	148933	58056.2		815297	5.44983e+06	500805	255079	1.9705e+06	112145	637525	1.65609e+06	819675	3.09404e+06	688579	1.41144e+06
Q9NP85		2.19947e+06		136794	2.39964e+06		915694	3.18259e+06	4.48517e+06	2.35791e+06	258572	1.81703e+06		402710		393396	281400		98737.9	222957		1.01451e+06	1.57016e+06	1.06095e+06	153023	678433		185844
Q9NPF0	280213	405429	430701	5556343	866775	1.30103e+06			390513						1.89123e+06		502170	2.9002e+06			197564	251083	931885				211007	810881
Q9NPG4		9.82758e+06		295149	6.27961e+06	459565	560265	1.96551e+06	1.44563e+07	1.95691e+07	2.97196e+06	8.245e+06	1.39598e+06	3.87071e+06		2.56343e+06	6.37658e+06	358893	69547.5	1.22087e+06		5.64161e+06	7.43329e+06	8.18217e+06	3.60131e+06	3.60404e+06	886512	4.10286e+06
Q9NPH3		396072			6.37846e+06	1.94684e+06	8.48336e+06		3.8607e+06	2.13332e+06	2.89888e+06	1.9245e+06		2.36108e+06		475258	214518	117589	1.25925e+06		585261		1.85623e+06	2.22728e+06	1.34032e+06	2.95644e+06		238515
Q9NPY3					720902	428181	1.50406e+06		504490	1.37321e+06	645807	965640		252163		499863	2.18489e+06	552522		461802	767922		340167	2.71149e+06		349860	4.75548e+06	1.10242e+06
Q9NQ36					61656	42362.9	100382		234379	8864	1.81028e+06	1.64704e+06		528445			31477.7	423089			230255		530183	271677	18537.7	184358	25142.2	426330
Q9NQ38	2.59009e+06		1.1618e+07	5.02107e+06		1.8911e+07	1.69103e+06					86120.5	4.46459e+06	131386	2.07124e+06		2.52744e+06	5.41805e+06		3.57797e+06	3953729			6.80406e+06		507958	3.4638e+06	4.02844e+06
Q9NQ79						233611		787011	799141	1.55336e+06	1.24988e+06	414768	662203	416449			177046			329711		1.41885e+06		4.43034e+06	1.4122e+06	1.16299e+06
Q9NQ84	8.78087e+06	1.57316e+07	1.51006e+06	1.34023e+07	1.33496e+07	1.12662e+07	2.70012e+07	7.84839e+07	4.67235e+07	5.59822e+06	1.14149e+07	2.69123e+07	6.28675e+06	1.0952e+07	1.1819e+07	3.46245e+06	4.89815e+06	1.66591e+07	1.72162e+06	2.1952e+07	5.97737e+06	4.14543e+07	1.86035e+07	2.64619e+07	8.18279e+06	1.78972e+07	6.686e+06	1.5021e+07
Q9NQR4		691181							615739			857896		233028			148288					4.09684e+06	569734	306700	87326.3
Q9NR99		238245						399126	464435					201442								634290	3.84471e+06	115587	492126		20352.2
Q9NRX4		2.22765e+06			1.02582e+06	974206	1.40195e+06	1.28278e+06	7.27648e+06	4.92979e+06	4.85926e+06	1.34939e+07	8.57714e+06	1.27216e+07	250922	2.6627e+06	2.98564e+06	604633	1.51633e+06	141459	869406	6.80871e+06	5.887e+06	7.47418e+06	3.94366e+06	9.01835e+06		1.23258e+07
Q9NU53		4.2726e+06	632699	1.20597e+06	8.06818e+06	1.49716e+06	9.76266e+06	3.86669e+06	1.08408e+07	3.62166e+06	5.27329e+06	8.85093e+06	1.58468e+06	3.97541e+06	286688	5.09739e+06	2.41346e+06	2.54959e+06	3.88422e+06		3.44311e+06	5.65813e+06	9.10015e+06	6.53899e+06	5.2891e+06	8.49083e+06	2.73256e+06	5.77189e+06
Q9NY15	37814.3		24320.6		75636.4	19758.8						24387.3			43117	15055.9		56577				33005.2	21664.7	56158				16262.1
Q9NY97		1.09079e+06			262492			657639	1.04621e+06	451072	439774	1.00629e+06	203171	677503		499247	279929		91357.5			1.84451e+06	2.21354e+06	2.33361e+06	407973	335481	710276	595097
Q9NZH0	4.38655e+06	1.69608e+07	2.25004e+06	1.28508e+07	1.31178e+07	1.17261e+07	1.8182e+07	48831539	3.94578e+07	1.2616e+07	1.53163e+07	2.02147e+07	6.85482e+06	8.93786e+06	1.06345e+07	5.46302e+06	5.91699e+06	1.25534e+07	3.92435e+06	3.68755e+07	6.33688e+06	3.4198e+07	1.93728e+07	2.47882e+07	8.29858e+06	1.39256e+07	1.14987e+07	1.13313e+07
Q9NZP8	125471	3.09675e+07		2.9696e+06	2.94059e+07	3.6593e+06	8.15803e+06	1.19389e+07	4.31362e+07	3.92551e+07	2.28258e+07	46739911	1.64392e+07	1.93341e+07	443025	2.11579e+07	1.9167e+07	636685	1.55579e+07	5.63215e+06	1.00112e+06	2.52139e+07	4.36156e+07	2.52736e+07	8.95373e+06	2.948e+07	1.10103e+07	1.7355e+07
Q9NZT1	152997		1.36284e+07			1.15692e+06			1.39389e+07	472582					1.49978e+06		236273		88131.2	1.37453e+06		875385					2.39585e+06
Q9NZU0	64607.1	610758						187310	2.63211e+06	377585	501204	256656		352011								430364	353664	1.01209e+06	204946	572312		146997
Q9NZZ3	74055.1	4.58459e+06			3.62129e+06	477667	7.64384e+06	6.34001e+06	9.92281e+06	6.02541e+06	4.33194e+06	7.8237e+06	1.48209e+06	4.84418e+06	286101	2.39731e+06	2.19056e+06	1.44399e+06		4.97485e+06	568748	9.20007e+06	9.95367e+06	3.74758e+06	4.07026e+06	5.38393e+06	1.11735e+06	1.1626e+06
Q9P121		5.1323e+06	722688	4.17729e+06		6.13756e+06	8.11323e+06	5.12349e+06	9545623	8.80267e+06	6.3269e+06	7.17504e+06	5.11011e+06	4.40213e+06	913418	2.60362e+06	3.94191e+06	871891	1.51557e+06		4.21524e+06	7.47891e+06	4.70306e+06	7.06471e+06	3.01399e+06	6.44057e+06	5.97626e+06	4.51901e+06
Q9UBC9		1.76355e+07		571714	7.06619e+06	7.26159e+08		4.59869e+07		6.74515e+07	1.16223e+07	5.70082e+06	6.24477e+08	185745	7.1996e+06		2.76499e+08	228134		9.80989e+08		1.25213e+08		4.99448e+08	1.6063e+07		455731203	15504887
Q9UBG0		1.33073e+06			385044		631416	761050	2.70228e+06	766336	2.08967e+06	927740		136338		964965	197514	39359.1	148162	217005	99243.4	762394	2.61194e+06	1.64357e+06	646508	1.40181e+06	979296	186014
Q9UBG3	212120	1.10433e+07	6.86221e+06	3.20293e+06	699597	2.40295e+08	1.30591e+06	5.48773e+06	6.2516e+06	2.27801e+07			4.5944e+08	680856	1.74851e+06		6.00836e+07	282366		1.50064e+08	1.5125e+06	7.06106e+07	733794	9.70177e+07	1.53003e+06		2.23843e+08	2.88677e+06
Q9UBI6	119731	1.82788e+06		1.42804e+06		1.35786e+06	2.47821e+06		1.69732e+06	1267844	1.61839e+06	922364	1.63481e+06	2.23613e+06	420114	913052	1.11621e+06	521347	588429	931815	193133	1469903	1.26147e+06	1.9566e+06	1.2843e+06	720385		1.11723e+06
Q9UBQ7		4.96345e+06							2.36684e+06			3.38978e+06	477279	226623		200115	1.68258e+06			520129		6.91727e+06	2.98149e+06	1.25747e+06	88603.4			108111
Q9UBR2	168288	5.52283e+06		2.34971e+06	4.00585e+07	1.7018e+06	1.48199e+07	2752824	5.1072e+06	1.26354e+07	19473232	2.48722e+07	16542043	1.20077e+07	312997	1.51633e+07	5.72035e+06	668263	8.75072e+06	4.64114e+06	1.79061e+06	1.06556e+07	2.54616e+07	1.40553e+07	9.89394e+06	1.15795e+07	7.68287e+06	1.8455e+07
Q9UBX5	690066	3.78396e+06	1.76569e+06	4.3326e+06	8.62558e+06	1.6013e+07	8.94168e+06	4.30734e+06	1.231e+07	6.17591e+06	8.03874e+06	1.85661e+07	1.09383e+07	1.08861e+07	1.94863e+06	3.27546e+06	6.95322e+06	9.10624e+06	7.4758e+06	6.76669e+06	3.96298e+06	9.54463e+06	7.74801e+06	2.08855e+07	6.43814e+06	1.80241e+07	1.34036e+07	1.54835e+07
Q9UBX7		1.11576e+07		1.25086e+06		497273	1.11179e+06		6.63367e+06		2.19714e+06			214090		1.4663e+06									429327
Q9UEF7		1.00038e+06						4.39327e+06	2.51785e+06	274395	226655	161345		2.2348e+06		562132						2083593	5.09325e+06	1.90429e+06	861859	1.13995e+06
Q9UGM3		3282789	1725433	2.19497e+07		36358648									509569					236475
Q9UGN4		3.13057e+06	721648	4.49259e+06		883916	3.71831e+06	2.74331e+06	3.94127e+06	2.01598e+06	7.01784e+06	3.26845e+06		574217	421438	2.4109e+06	1.96708e+06	1.88054e+06	1.43785e+06	1.62836e+06	1.37433e+06	1.24649e+06	4191763	2.72928e+06	8.17596e+06	4.98462e+06	618315	3.05947e+06
Q9UGT4	1.11349e+06	3.50575e+07	1.16648e+06		2.43183e+07	192070	1.99033e+06	2.86499e+07	6.47718e+07	1.33189e+07	1.24758e+07	5.81179e+07	1.03043e+07	3.24128e+07	549902	9.33272e+06	1.60702e+07	1.97134e+06	5.19157e+06	1.85165e+07	2.67903e+06	6.1742e+07	2.3209e+07	4.5921e+07	9.17881e+06	2.15338e+07	8.52344e+06	3.50016e+07
Q9UHF0	301423	164802				472309	483437		482853					403936				370534					685501
Q9UHG2		1.09654e+06			924956			896942						343837		761342		1559456			93944.7	494024	3.40956e+06	989332	800109
Q9UHI8		949868							291931		369750		950767	914086			1.34213e+06					160106	788333	1.11336e+06	305388	239978		1.34045e+06
Q9UHL4	100568	2.0659e+07	82050.7	867891	4.03291e+07	394460	1.2964e+07	5.41253e+06	1.89601e+07	4.2005e+07	3.2469e+07	5.08334e+07	6.84549e+06	6.77515e+06		8.00091e+06	2.07424e+07		2.05818e+06	3.1682e+06	778593	2.0941e+07	4.98037e+07	4.85907e+07	1.99486e+07	3.63532e+07	1.07223e+07	1.24287e+07
Q9UHY7		882684					194615				1915769	1.01795e+06	804148	1.20417e+06		173535	75362.6						1.27751e+06	179313		177742		1.13969e+06
Q9UIB8	51499	2.17433e+07	1.61979e+06	554510	1.02652e+07	2.94509e+06	1.26266e+07	2.08939e+07	3.38401e+07	3.01626e+07	1.90828e+07	2.33922e+07	6.3305e+06	14107996	378732	1.44401e+07	1.49055e+07	2.28998e+06	1.40225e+07		4.64212e+06	2.5185e+07	2.48892e+07	3.11102e+07	1.17481e+07	1.16476e+07	1.50366e+07	1.70188e+07
Q9UJW2			187732	412737		266649	659793								270116			380084			253611					291269
Q9UK41	39230.5	393647					763799	1.32379e+06	1.56451e+06	214924		777080		417680	121827			206012		564101		768615	334955	1.49669e+06				307075
Q9UKU6		1.66737e+06						454689	1.72887e+06	511392		763936		1.63015e+06		439043	129401		51251.6	633860		4.17169e+06	4.05121e+06	2.09202e+06	1.23818e+06	682542	396247	297412
Q9UKU9	1.60826e+06	7.80837e+07	285194	1.45393e+06	117639511	7.68203e+06	854208	8.94335e+07	1.6506e+08	1.16983e+08	6.09059e+07	2.38435e+08	1.4354e+08	1.4431e+08	3.8546e+06	2.71498e+07	8.18986e+07	1.07187e+07	3.31617e+07	2.63811e+07	1.50631e+07	1.19991e+08	1.3215e+08	2.51797e+08	4.90054e+07	1.60408e+08	1.31896e+08	1.27178e+08
Q9UL46					19603731				37446684	33969676		22367744	1.35159e+06														8515153
Q9ULB1	1.625e+06		2.04894e+06	1087777		1289397	9.0432e+06		1.49471e+06	1.70563e+06	4.20905e+06			1.3858e+06	293188		227920	434642			1.15525e+06		1.29343e+06		267718	931812
Q9ULC0	12766.1			241833	66911.7	64320.8	62824.3		70611.7			92069.4		13371.6	41127.2	13219.4	35168.9	95122.4			154632			122661				213354
Q9ULI3	673933	1.34674e+06	658265	5.40967e+06		1.31892e+06	9.81227e+06	563908	2.75522e+06	771666	1.05441e+06	2.38982e+06		2.61334e+06	3.70593e+06	701646	2.51735e+06	6.24848e+06	695069	117767	3.54426e+06	4.30615e+06	1.06309e+06	4.47742e+06	3.3937e+06	1.66699e+06		2.03298e+06
Q9UMR5	153160	747502			1.31338e+06				416470			870628				649844							1.88605e+06	1.60527e+06	374354	2.69932e+06
Q9UN70		5.18681e+06	674290		2.29199e+06	426851	1.12451e+06	7.19569e+06	1.63595e+07	1.05048e+07	7.16538e+06		885952	2.18972e+06		2.56622e+06	2.30064e+06	314892	1.65809e+06			1.24883e+07	8.43774e+06	8.52684e+06	5.27727e+06	2.97201e+06	2.24412e+06	4.73857e+06
Q9UN73					81885.6			322233	133846		1.03684e+06	723230		127981			92465.6						677481	340658	766500
Q9UNN8	2.60129e+06	1.49041e+08	1.00175e+07	513828	2.26673e+08	3.6751e+07	9.32208e+07	1.07939e+08	2.27304e+08	9.78029e+07	1.41061e+08	2.5573e+08	6.64707e+07	1.12252e+08	5.31225e+06	9.28465e+07	3.00311e+07	1.05759e+07	5.27368e+07	2.35932e+07	3.97546e+07	1.47381e+08	1.65146e+08	1.16957e+08	4.22791e+07	1.2566e+08	8.54158e+07	5.92975e+07
Q9UNW1		1.18744e+06			1.39595e+06			829049	1.25017e+06	875028	261571	1.55279e+06	227944	817113		1.42411e+06	1.26691e+06		247964	1.499e+06		1.66754e+06	5.32748e+06	1.54755e+06	3.29396e+06	665264	1.9505e+06	719969
Q9UNZ2	498782		2.4313e+06	1.89272e+06	459751	1.45877e+06	1.83972e+06				3.88827e+06				77365.7			359793			184582				2.45019e+06	1.66288e+06
Q9UPA5								932302		1.69818e+06	415780	1532224		301660			909087		393329			3.663e+06	3.97572e+06			1.4311e+06
Q9UQB8	824614			771969		117387	651851	5.13402e+06	2.33228e+06			1.32721e+06		1.13414e+06	1.52013e+06	324740		911539		1.71514e+06	163106	1.42482e+06		319443				194150
Q9UQN3		963165					1.44597e+06		2.35239e+06		329976	269337			220272			97295.8		1.70506e+06		1.69868e+06	1.43492e+06	503398	962855
Q9Y279		3.06238e+06		2.40532e+07	247697	2.54655e+06	2.45183e+06	4.5735e+06	1.045e+07	1.40758e+07	1.52644e+07	1.16816e+07	6775117	1.23084e+07		7.45184e+06	16846956	4.66613e+06	4.76781e+06		1.05256e+06	3.89407e+06	2.57514e+07	2.62232e+07	1.55288e+06	1.22883e+06	2.67381e+07	1.44999e+07
Q9Y287		6.94181e+06		164805	7.49037e+06	533438	4.10141e+06	1.11432e+07	9.53818e+06	7.16683e+06	2.15838e+06	9.08762e+06	4.4259e+06	4.91056e+06		5.5521e+06	4.61323e+06	744448	1.9043e+06	2.573e+06	343660	9258151	1.39756e+07	9.9969e+06	3.42918e+06	6.25284e+06	2.23295e+06	3.5432e+06
Q9Y2E5	860775	4.29389e+06		834896	1.93855e+07		2.82166e+06	1.04173e+06	7.85065e+06	2.06731e+06	2.29428e+06	2.20292e+07	117739	1.28512e+06		2.01534e+06	615253		1.68859e+06			1.25343e+07	1.16536e+07	6.2118e+06	1.1869e+07	4.70644e+07	2.50738e+06	849529
Q9Y2G1		260149						598824	428320	424456	424951	869278	94008.4	855468		107441						454053	441316	667119			276074	391150
Q9Y2S2		6.78194e+06			681024			229791	5.72873e+06			6.11157e+06		80701.8	50227.5	762743	1.87682e+06			1.75364e+06		1.65516e+07	3.41921e+06	888805		1.71491e+06		257658
Q9Y376		2.14485e+06		82923.9	172907	371962	1.41771e+06	376244	688192		387239	381288	545214				151131			1.15238e+06		726542	1.52423e+06	595419	504005		1.12396e+06	144354
Q9Y3B3		270729	1.4148e+06	6.26234e+06	308559	3.78679e+06	6.33889e+06		282205		2.28436e+06	682946	1.75252e+06	1.47065e+06			300390	2.2005e+06	476202		1.63273e+06		610528	926091	385419	4.93315e+06		1827272
Q9Y3Q3		517395			341325		935645		614479		1.80913e+06	322004		915252		269631	137369	78114	283948				820270		488487	230668
Q9Y4C0		566897								1.20718e+06	246058	1324977	1.89637e+06	165124			772621						415732	777667	154499		522886	2.10542e+06
Q9Y5F6								221365	552508		56070.4	579020		454525								662334		1.27233e+06				191842
Q9Y5X3					62719.2			97166.6	83914.5	34572.1		155592				7450.51				193403		336038		122483		18246.9	35195	75903.4
Q9Y5Y7	3.31028e+06	1.1009e+07	9.37625e+06	6.12459e+07	2.33592e+07	3.8455e+07	8.08979e+07	6.01572e+06	1.32771e+07	2.46176e+07	2.43798e+07	7.23225e+07	1.48459e+07	3.91659e+07	1.8984e+06	1.47545e+07	7.13756e+06	2.43165e+07	1.28411e+07	3.10926e+06	3.07986e+07	7.42723e+06	8.51657e+06	1.9731e+07	1.91022e+07	2.33887e+07	1.27093e+07	4.3718e+07
Q9Y5Z4		932730		130512		983926			967618	1.34309e+06	1.71412e+06	629800	1.74966e+06	126159		130197	179490			195162		932644	981157	854170	228387	830065	2.18159e+06	157802
Q9Y624		2.65552e+06	1.73649e+06	2.07816e+07	3.67637e+06	5.34914e+06	4.28111e+06	1.88315e+06	5.27084e+06	2.65006e+06	4.68855e+06	3.65023e+06	2.20715e+06	1.4897e+06	596124	1.01098e+06	2.70326e+06	8.11922e+06	2.57396e+06	953186	2.29331e+06	1.81064e+06	2.14759e+06	4.15988e+06	3.12589e+06	5.50729e+06	2.26608e+06	4.16092e+06
Q9Y646	38203.8	5.43031e+06		2.12867e+06	1.41446e+07	379811	4.08855e+06	4.82701e+06	6.9191e+06	4.96351e+06	1.15274e+07	2.91481e+07	3.14308e+06	3.28768e+06		1.51517e+06	3.40627e+06	537209	4.65941e+06		348154	2.23574e+07	1.73866e+07	1.12004e+07	1.82233e+07	2.56536e+07	6.93591e+06	3.61482e+06
Q9Y653		2.7593e+06			362377			1.42825e+06	1.36607e+06	2.32539e+06	1.68184e+06	3.96536e+06	194158	4.04624e+06		1.63328e+06	252450		547154	2.27643e+06		3.2291e+06	8.28089e+06	872054	612046	2.05397e+06	1.51606e+06
Q9Y696		1.33371e+06			876940			195598	310843		942303	2.02778e+06	315016			362080	466513					2.33329e+06	189273	62766.8				120612
Q9Y6E0		180504		569730		204877	703910	486125	379639						163775							302939
Q9Y6R7		5.23839e+07	220943	1.46854e+06	3.26028e+06	3.77258e+06	2.39831e+06		2.71903e+07	1.46691e+06	3.54326e+07	1.80743e+06		4.35356e+06		7.40823e+06				1.99327e+06		1.7693e+06	8.61179e+06		1.20101e+06	3.31082e+06	1.65187e+06	1.55864e+07
Q9Y6W3		1.27602e+06			974089	68740.7	1.70539e+06	2.55685e+06	771609	1.25418e+06	259714	1.4961e+06	32583	217913		1.07188e+06	246731	121131	54262.8	2.55544e+06	83078.2	1.3547e+06	2.1761e+06	636750	2.37701e+06	138791	403852	107175

## Sheet: 2_Abundance_filled
	D1							D5							Ｍ１							Ｍ５
Accession	D101	D102	D103	D104	D105	D106	D107	D501	D502	D503	D504	D505	D506	D507	M101	M102	M103	M104	M105	M106	M107	M501	M502	M503	M504	M505	M506	M507
A0A075B6H9	110196	3.84093e+06	22039.2	1.19338e+06	9.51337e+06	22039.2	5068462	855944	3745947	772120	22039.2	383737	2.71095e+06	2.21235e+06	866473	3.6956e+06	7.32274e+06	2.07014e+06	4.02648e+06	1.01752e+06	660562	1.59215e+06	3.59254e+06	2.31048e+06	3.26241e+06	3.89481e+06	5285218	1.25463e+06
A0A075B6I0	256037	256037	256037	256037	256037	1280187	2.64346e+07	30676088	256037	256037	2.27887e+06	256037	5.21245e+06	28274459	256037	256037	12828452	3.96391e+06	256037	6.09198e+06	256037	1.34837e+06	256037	22331633	21743093	256037	1.91439e+07	3.20628e+06
A0A075B6I9	98503.1	16828476	271869	1.80392e+06	1.83625e+07	2.20724e+06	3.81485e+07	5.35065e+06	4.78957e+06	5.90751e+06	8895075	7.0857e+06	3.96628e+06	3.44955e+07	534060	1.67091e+07	309590	1.39898e+06	9503614	2.14453e+06	522493	1.393e+06	5.15841e+07	9172816	1.59735e+07	1.42847e+07	5.91914e+06	6.7363e+06
A0A075B6J9	74829	5.05755e+06	74829	1.45169e+06	74829	74829	2.30523e+07	7.68778e+06	8.19084e+06	3.11411e+06	6717299	3.59243e+06	9.70626e+06	5.56973e+06	74829	2.25288e+06	3143970	74829	7.34615e+06	74829	374145	74829	3603094	4.18346e+06	2.54872e+06	1.6943e+07	8.7474e+06	5063496
A0A075B6K0	46398.5	46398.5	46398.5	486016	46398.5	46398.5	46398.5	46398.5	389247	46398.5	720563	46398.5	46398.5	46398.5	46398.5	46398.5	46398.5	309832	46398.5	46398.5	46398.5	1.02238e+06	46398.5	2161295	231993	46398.5	728265	46398.5
A0A075B6K4	108615	714072	108615	108615	1.05398e+06	4.63364e+06	9.80777e+06	108615	2.39537e+06	3.85798e+07	2.15123e+07	2.21705e+07	4.63666e+06	1.74065e+07	108615	2.25388e+06	1.91494e+06	108615	543073	108615	108615	2.49724e+06	2.73706e+06	1.05544e+07	613183	1.94248e+07	108615	2.0301e+07
A0A075B6S2	8.48927e+06	205975977	8.48927e+06	8.48927e+06	2.37885e+08	2.55446e+08	3.91156e+08	1.30212e+08	2.51087e+08	4.66116e+08	3.81019e+08	3.40871e+08	8.48927e+06	4.51298e+08	8.48927e+06	8.48927e+06	1.17871e+08	4.24463e+07	8.48927e+06	1.11821e+08	6.63423e+07	1.31874e+08	8.48927e+06	2.09688e+08	1.57981e+08	8.48927e+06	2.07853e+08	2.17114e+08
A0A087WSY6	91488.4	2224693	91488.4	91488.4	1.49377e+06	2.85058e+06	1.49666e+06	91488.4	91488.4	91488.4	91488.4	91488.4	731521	1.58705e+06	91488.4	6.14407e+06	871158	457442	4.6151e+06	91488.4	778180	91488.4	9.85482e+06	91488.4	91488.4	9.7149e+06	91488.4	3.65252e+06
A0A087WW87	3.35142e+06	125195	2.09102e+07	7.70494e+07	1149562	125195	125195	125195	125195	125195	125195	625973	922083	891432	1.09649e+07	1.14017e+08	125195	125195	125195	125195	125195	125195	173532153	125195	125195	1.52962e+06	125195	125195
A0A0A0MS15	59592.7	686795	59592.7	59592.7	1.70271e+06	59592.7	1.13173e+06	6.43061e+06	668481	448277	2.00763e+06	2.39015e+06	2.12817e+06	1.18149e+06	297964	2.35291e+06	636249	59592.7	921368	1.18024e+06	59592.7	2412973	3701716	1.14317e+06	524073	3.15957e+06	3532568	1.69367e+06
A0A0A0MT36	16107.6	494126	16107.6	16107.6	16107.6	287417	4.40785e+06	16107.6	282968	666619	1.1876e+06	16107.6	80538	1.7304e+06	16107.6	118095	152920	16107.6	686153	16107.6	16107.6	16107.6	117868	572069	696569	995150	16107.6	16107.6
A0A0B4J1U3	41616.7	1.01266e+06	41616.7	41616.7	41616.7	41616.7	795933	41616.7	1.47538e+06	399373	347105	208083	41616.7	816410	41616.7	41616.7	41616.7	41616.7	41616.7	41616.7	41616.7	41616.7	1.02654e+06	41616.7	41616.7	268786	41616.7	41616.7
A0A0B4J1U7	45338.9	45338.9	45338.9	45338.9	6.58362e+06	45338.9	45338.9	9.92565e+06	454193	4.3256e+06	5404442	45338.9	45338.9	8.81499e+06	308847	3.03558e+06	226694	45338.9	45338.9	45338.9	45338.9	566890	45338.9	664847	45338.9	877480	586707	4.07251e+06
A0A0B4J1X5	113732	2.86783e+06	22746.3	22746.3	17799972	22746.3	22746.3	3.07654e+07	8.53275e+06	164458	22746.3	2.68728e+07	22746.3	22746.3	22746.3	22746.3	22746.3	1.32504e+06	1038385	22746.3	22746.3	1.87536e+07	8.61992e+06	224241	2.81505e+06	3.5636e+06	1.33464e+07	2.67095e+06
A0A0B4J1X8	50891.9	50891.9	50891.9	50891.9	50891.9	50891.9	260494	675799	50891.9	596002	50891.9	50891.9	50891.9	280756	254459	925058	50891.9	50891.9	50891.9	1.51259e+06	50891.9	3.65761e+06	3058307	638925	473641	50891.9	50891.9	1.42427e+06
A0A0B4J1Y8	25316.8	25316.8	25316.8	25316.8	358475	25316.8	546304	1.67886e+06	25316.8	25316.8	2.42117e+06	264095	25316.8	1.41577e+06	25316.8	25316.8	25316.8	25316.8	126584	25316.8	25316.8	25316.8	25316.8	25316.8	25316.8	144031	25316.8	170494
A0A0B4J1Y9	127757	2.7699e+06	127757	127757	3.04482e+06	127757	653800	3.29036e+06	1.99188e+07	638787	6.71621e+07	127757	4.24789e+07	2.87814e+07	127757	1.67157e+06	7.39894e+06	127757	127757	127757	127757	1.02992e+07	1.91896e+06	2.95378e+07	8.12057e+06	1.08319e+07	2.42997e+07	8.14501e+06
A0A0B4J2D9	18407.3	18407.3	18407.3	4452387	1.08119e+06	1.87912e+06	350370	1.0726e+06	18407.3	1.20286e+06	5.50386e+06	3.27402e+06	2.32592e+06	114283	18407.3	191292	18407.3	92036.4	2.28002e+06	18407.3	105366	18407.3	677452	18407.3	106728	2.1787e+06	730909	18407.3
A0A0C4DH25	1.45177e+06	1.04543e+08	1.45177e+06	1.45177e+06	1.45177e+06	1.96001e+08	1.94538e+08	1.45177e+06	1.68932e+08	3.41783e+08	1.22836e+08	2.82412e+08	1.9256e+08	28724399	7.25886e+06	1.34399e+08	1.60892e+08	4.08703e+07	4.97046e+08	6.37241e+07	7.80567e+07	1.08851e+08	25605453	280961552	1.15526e+07	1.24716e+08	3.45689e+07	3.44746e+08
A0A0C4DH29	24243.3	7.22043e+06	24243.3	24243.3	24243.3	24243.3	24243.3	3.46597e+06	6.42968e+06	5.59365e+06	24243.3	24243.3	24243.3	121217	24243.3	24243.3	24243.3	24243.3	3.50947e+06	2.47001e+06	24243.3	6.05411e+06	24243.3	24243.3	24243.3	7.50056e+06	9.61094e+06	2.33444e+06
A0A0C4DH31	45974.5	45974.5	45974.5	229872	4.1781e+06	2.12101e+06	45974.5	4.77924e+06	45974.5	45974.5	901339	45974.5	45974.5	45974.5	462573	2.9551e+06	2.56493e+06	383623	3.29844e+06	2.91229e+06	45974.5	45974.5	45974.5	3.67362e+06	2.34468e+06	45974.5	45974.5	45974.5
A0A0C4DH34	27014.6	143891	27014.6	27014.6	371054	27014.6	27014.6	793163	400464	27014.6	443920	843833	1.67257e+06	692419	27014.6	135073	340596	27014.6	27014.6	27014.6	27014.6	731870	955325	1.79351e+06	185939	27014.6	27014.6	934318
A0A0C4DH38	54927.3	1.94686e+06	54927.3	54927.3	2.01837e+06	54927.3	1.72191e+06	2.85038e+06	3.35122e+06	2.36629e+06	1.376e+06	1.17558e+06	3.90702e+06	1.77562e+06	54927.3	1.82632e+06	274636	54927.3	1.0467e+06	54927.3	54927.3	3.10741e+06	6.278e+06	3.69512e+06	937058	8.76389e+06	4229499	753217
A0A0C4DH55	945052	6.34348e+07	7.10236e+06	13535744	3.48558e+07	5.90821e+07	90486097	73212532	3.58648e+07	8.31807e+07	189010	1.50916e+06	2.00423e+08	1.29949e+08	1.33325e+06	189010	3.78848e+07	189010	7.5533e+07	20744962	2.19331e+07	21887452	189010	5.8229e+07	189010	205750342	34080050	5321629
A0A0C4DH68	144942	4.78565e+06	28988.5	28988.5	7.47803e+06	4.62538e+06	2972887	8.62727e+06	28988.5	750208	10388023	5.02837e+06	2531591	6.99e+06	354512	1.19665e+07	1.8613e+06	837226	6.63655e+06	7.99927e+06	837663	4.74593e+06	1.46455e+07	4.09466e+06	4.25501e+06	1.15791e+07	16484804	5.03797e+06
A0A0J9YX35	96735.4	483677	96735.4	2.2286e+06	3.51013e+06	1.87067e+06	1.10988e+06	1.42963e+06	7.32481e+06	3.52654e+06	14198048	96735.4	96735.4	1.18422e+06	96735.4	3.84045e+06	3.37102e+06	96735.4	3.48197e+06	3.5713e+06	96735.4	1.35122e+06	6.7084e+06	5.90694e+06	2.03341e+06	1.0115e+07	8.0863e+06	842163
A6NHG4	14758.3	14758.3	14758.3	14758.3	14758.3	93061.2	14758.3	14758.3	1.15096e+06	14758.3	1379271	863220	310604	373243	14758.3	14758.3	73791.7	14758.3	14758.3	14758.3	14758.3	14758.3	14758.3	518714	14758.3	323335	730791	14758.3
A6NI73	38660.3	1.47651e+06	38660.3	38660.3	38660.3	38660.3	236735	2.34466e+06	2.3873e+06	583660	2.05496e+06	2.54774e+06	266747	1.13257e+06	38660.3	1.04871e+06	1.67341e+06	38660.3	776960	193301	38660.3	5.64896e+06	2392226	3.13875e+06	1.00291e+06	586345	38660.3	38660.3
O00115	126749	2.13641e+06	126749	126749	1.0486e+06	126749	840477	126749	1.31364e+06	126749	1.74818e+06	897881	126749	766670	126749	126749	126749	633745	126749	126749	126749	126749	3.309e+06	1.37244e+06	1.97434e+06	3.90345e+06	126749	1.18918e+06
O00142	556661	19787816	111332	111332	26477619	1.17438e+08	8.31523e+07	18307088	31993066	34179518	53211884	40293467	5.69773e+07	74483543	6704433	11674555	24706413	6029017	19174943	5.72138e+07	4.92765e+07	31039242	28128990	8.72873e+07	8.39074e+06	54430890	49882476	4.84325e+07
O00159	21177.2	1.42193e+06	21177.2	896285	21177.2	308551	1.31213e+06	149904	3.13335e+06	21177.2	247716	21177.2	21177.2	436875	652351	443090	162973	153237	21177.2	1.02316e+06	21177.2	2.41498e+06	816725	1269105	105886	21177.2	259459	172612
O00161	18594.9	1.19193e+06	18594.9	189758	18594.9	18594.9	881906	1.1179e+06	1.22342e+06	166972	18594.9	261129	18594.9	229212	191667	202919	18594.9	92974.5	18594.9	346735	18594.9	574863	704346	18594.9	182162	18594.9	18594.9	18594.9
O00187	2.2264e+07	3.21182e+08	1.87066e+07	2.39305e+07	1.05455e+09	7.17984e+07	4.69217e+07	1.90928e+08	5.74724e+08	7.25346e+08	8.98602e+07	1.49167e+09	6.51688e+08	5.98509e+08	4.79826e+06	379713271	6.17738e+08	4.72639e+07	5.56115e+08	1.66483e+08	5.62043e+07	5.58495e+08	3.99159e+08	9.10471e+08	1.81979e+08	4.46436e+08	6.52854e+08	8.66433e+08
O00241	39559.6	1.5324e+07	197798	6.45853e+06	6.77608e+06	1.20151e+07	3.3735e+07	5.67245e+06	2.10525e+07	1.89177e+07	1.78539e+07	2.23972e+07	6.71097e+06	1.13227e+07	39559.6	2.35917e+07	8.31259e+06	2180713	1.33706e+07	7457154	5.01754e+06	1.31257e+07	2.5974e+07	1.25977e+07	1.27516e+07	2.52852e+07	9.59784e+06	1.62247e+07
O00244	35991.9	35991.9	35991.9	35991.9	35991.9	632527	208528	35991.9	196310	1.44251e+06	1.47722e+06	35991.9	3.19658e+06	6.29716e+06	35991.9	35991.9	35991.9	246722	35991.9	35991.9	293329	35991.9	189702	179960	35991.9	35991.9	35991.9	2.02943e+06
O00299	20447.4	3.60038e+06	20447.4	538660	232249	20447.4	1.05068e+06	2.41577e+06	3.7898e+06	20447.4	627884	2.66866e+06	4.33612e+06	322103	1.00887e+06	454205	483061	120025	102237	3.93607e+06	20447.4	3.8779e+06	2.43724e+06	839919	485580	463634	4.61446e+06	445508
O00322	79886.2	1.24124e+06	79886.2	1.1724e+06	917673	399431	2.25318e+06	754222	1.01097e+06	79886.2	1.35817e+06	2.48686e+06	79886.2	1.20758e+06	727257	494640	422304	79886.2	79886.2	3.8041e+06	79886.2	1675345	1.11094e+06	1.23271e+06	79886.2	79886.2	1.46574e+06	868313
O00337	227950	26547.1	311141	26547.1	26547.1	405994	26547.1	232300	26547.1	26547.1	26547.1	322524	26547.1	26547.1	741768	330636	183619	1.60103e+06	132736	26547.1	493895	26547.1	26547.1	26547.1	26547.1	26547.1	26547.1	26547.1
O00391	592234	4.00085e+07	118447	6.86613e+06	1.944e+07	3.6411e+06	7.8464e+06	4.467e+07	5.18979e+07	2.77516e+07	1.93118e+07	4.26579e+07	7.29533e+06	3.96586e+07	3.0337e+06	2.12672e+07	2.86079e+07	3.62904e+06	1.36311e+07	2.18632e+07	3.45688e+06	6.54751e+07	5.98427e+07	5.39163e+07	3.56716e+07	2.5725e+07	3.99575e+07	2.99051e+07
O00401	13338.5	475234	13338.5	13338.5	253517	66692.5	13338.5	13338.5	139473	13338.5	516703	817361	272631	13338.5	13338.5	13338.5	13338.5	13338.5	13338.5	13338.5	13338.5	3.64693e+06	355915	400505	13338.5	510953	13338.5	13338.5
O00461	1638.58	1638.58	1638.58	1638.58	1638.58	18440.1	1638.58	96570.7	1638.58	141466	1638.58	92407.1	1638.58	14994.5	1638.58	1638.58	93244.8	1638.58	1638.58	40882.1	14612.4	112635	8192.91	187648	245911	1638.58	1638.58	147358
O00462	20744.3	235011	20744.3	20744.3	480436	20744.3	846049	20744.3	254034	20744.3	802200	20744.3	20744.3	404763	20744.3	826682	103722	20744.3	20744.3	20744.3	20744.3	2.55235e+06	4.35987e+06	294254	1.02312e+06	245855	20744.3	20744.3
O00468	1.28776e+06	3.11492e+07	9.97481e+06	6.84098e+07	5.24368e+07	9.01441e+06	3.2124e+07	1.89409e+07	5.04274e+07	3.30309e+07	4.5467e+07	7.21467e+07	4.24642e+07	4.18338e+07	1.08211e+06	1.78745e+07	2.88507e+07	4.1558e+06	3.18042e+07	1.08054e+07	3.55662e+06	2.28445e+07	4.41493e+07	5.97337e+07	1.64858e+07	6.21498e+07	5.04016e+07	9.08185e+07
O00526	40588.4	918472	40588.4	557433	40588.4	951773	916682	40588.4	1.25897e+06	40588.4	488299	1.41043e+06	40588.4	1.73154e+06	40588.4	271016	291093	202942	40588.4	2.02747e+06	40588.4	40588.4	888780	413900	952761	371616	301020	40588.4
O00533	38602.4	1.71061e+07	7720.47	7720.47	7720.47	7720.47	2.75332e+06	1.9944e+07	2.01071e+07	146814	1.06793e+07	1.02422e+06	7720.47	3.76601e+06	65609.3	2.65237e+06	1.73734e+07	194744	1.66046e+06	311264	90668.5	2.08012e+07	1.64499e+07	2.51293e+07	8.48725e+06	1.06429e+07	7720.47	5.67971e+06
O00560	565681	1.52991e+07	113136	8.04485e+06	4.33399e+06	8.17566e+06	1.54236e+07	1.0816e+07	1.09922e+07	3.85452e+06	9.95793e+06	7.32784e+06	1.61886e+06	3.84065e+06	4.68735e+06	3.40549e+06	4.38439e+06	6.85385e+06	1.23105e+06	1.26059e+07	2.46829e+06	2.00464e+07	1.02552e+07	1.46252e+07	8.92942e+06	9.9674e+06	3.88154e+06	9.63964e+06
O00584	15910.7	1.02943e+07	15910.7	1.18798e+07	2.04207e+07	15910.7	292813	1.66106e+06	9.18884e+06	5.87317e+06	3.46135e+06	4.39939e+07	3.03214e+06	8.09372e+06	79553.4	2.40596e+06	4.1553e+06	380651	1.1625e+06	15910.7	555089	1.38987e+07	1.66696e+07	1.78083e+07	8.12991e+06	1.72636e+07	4.92559e+06	9.60736e+06
O00592	1.35859e+06	9.90447e+06	985992	2.13324e+07	191042	639197	2.15864e+07	5.20811e+06	3.25423e+06	134383	220180	20827.3	711301	1.56864e+07	1.8365e+06	936366	634955	6.59161e+06	20827.3	338854	5.08615e+06	2.59127e+06	1.44846e+06	104137	3.68118e+06	1.79862e+06	1.95743e+06	1.44426e+06
O00754	11749.8	364074	11749.8	11749.8	4.38112e+06	11749.8	170592	11749.8	11749.8	11749.8	708337	1.63921e+06	11749.8	11749.8	11749.8	11749.8	58749.1	11749.8	11749.8	11749.8	11749.8	259719	2.24872e+06	11749.8	1.90986e+06	2.63377e+06	11749.8	11749.8
O14498	336859	3.80717e+07	67371.8	2.94745e+06	2.99412e+07	1.13418e+07	1.65983e+07	2.34297e+07	6.61607e+07	3.54888e+07	5.42668e+07	5.38194e+07	2.67538e+07	3.43749e+07	67371.8	2.95172e+06	1.52199e+07	671480	1.12913e+06	4.45234e+06	1.17105e+06	4.27643e+07	4.25481e+07	3.88887e+07	1.43815e+07	3.09197e+07	5.40357e+06	3.19444e+07
O14732	31817.7	289433	31817.7	31817.7	243892	31817.7	31817.7	31817.7	211291	31817.7	31817.7	864815	31817.7	219346	31817.7	31817.7	31817.7	31817.7	31817.7	587518	31817.7	2.13777e+06	266207	167162	31817.7	287322	256413	159089
O14745	77669.6	9.78644e+06	84945.4	1.15102e+06	2.35876e+06	3.44762e+06	1.38252e+06	7.65468e+06	1.1476e+07	855003	5.65545e+06	1.28309e+07	6.53741e+06	3.40109e+06	741764	1.9207e+06	2.59914e+06	606819	1.11659e+06	6.18523e+06	664034	1.21895e+07	5.33872e+06	3.87108e+06	4.53058e+06	4.00457e+06	1.03298e+06	2.00031e+06
O14773	1.20267e+06	20158567	143739	28747.7	3.70949e+07	2.0716e+06	2.29805e+07	6.66762e+06	1.87191e+07	1.3283e+07	2.50083e+07	3.39084e+07	1.56897e+07	1.85359e+07	28747.7	5.9887e+06	6.20012e+06	2.04028e+06	2.40243e+06	4.63885e+06	5.2044e+06	4.45293e+07	4.54346e+07	2.28879e+07	2.88e+07	9.7025e+07	4.5207e+06	9.26269e+06
O14786	11521.6	11521.6	11521.6	57608.1	347881	11521.6	11521.6	156133	11521.6	124437	11521.6	541746	11521.6	117109	11521.6	154701	282555	11521.6	11521.6	11521.6	11521.6	516084	1.02574e+06	596270	249781	291612	11521.6	11521.6
O14818	10583.2	252511	10583.2	10583.2	10583.2	10583.2	10583.2	10583.2	10583.2	10583.2	10583.2	10583.2	10583.2	10583.2	10583.2	10583.2	10583.2	10583.2	10583.2	10583.2	10583.2	3.51117e+06	10583.2	260288	52916.2	10583.2	1.94654e+06	10583.2
O14950	19796.4	190528	19796.4	19796.4	19796.4	3.05426e+06	19796.4	792475	293767	1.57856e+06	19796.4	19796.4	3.37694e+06	98981.8	19796.4	19796.4	19796.4	19796.4	19796.4	1.12199e+06	19796.4	878551	19796.4	223252	19796.4	19796.4	9.99254e+06	19796.4
O15144	10654.8	761681	10654.8	10654.8	153487	100685	10654.8	634535	687321	1.10659e+06	10654.8	1.56845e+06	5.59055e+06	10654.8	53274.2	10654.8	763101	10654.8	10654.8	6.25714e+06	10654.8	3.26009e+06	271639	755840	10654.8	151301	2.18787e+07	10654.8
O15197	29149.6	3.58e+06	29149.6	29149.6	5233089	227443	1.53416e+06	1.75874e+06	8.15929e+06	3.8046e+06	8.1068e+06	1.07703e+07	1.74023e+06	5.42788e+06	145748	971212	2.73369e+06	29149.6	1.91148e+06	6.22851e+06	29149.6	8.00586e+06	9.5462e+06	8.65248e+06	3.14898e+06	5.72103e+06	6.03296e+06	3.3583e+06
O15230	4606.1	1.69334e+06	4606.1	4606.1	203391	258631	319321	780284	1.03132e+06	264555	600204	1.21335e+06	319377	1.00612e+06	23030.5	418405	536775	249931	413049	78675.8	191993	397477	1.04455e+06	1.07524e+06	257923	833788	849998	1.19607e+06
O15240	4.77602e+06	937505	25495553	35985.2	744358	5.64592e+06	5.81805e+06	179926	312142	336373	2564030	1.58339e+06	2.04673e+06	1.07241e+06	610462	35985.2	988165	2.50677e+06	35985.2	3.6132e+06	2.13971e+06	2.62979e+06	798345	3.08841e+06	1.07069e+06	3.93729e+06	868215	1.54668e+06
O15393	28684.6	9.93217e+06	28684.6	243370	28684.6	212071	1002514	28684.6	4.84814e+06	28684.6	921399	28684.6	28684.6	714714	143423	1.48028e+06	28684.6	28684.6	218852	530224	158734	28684.6	1.41794e+06	429206	267427	633291	28684.6	295679
O15394	13897.6	13897.6	13897.6	345795	369514	13897.6	834757	13897.6	69488.1	342733	1.09594e+06	89244.9	13897.6	260645	13897.6	13897.6	102672	91920.3	13897.6	13897.6	493397	13897.6	13897.6	255223	13897.6	851150	13897.6	1.07453e+06
O15444	238355	23689.3	1328719	1.32272e+06	23689.3	732225	814033	23689.3	23689.3	23689.3	23689.3	23689.3	23689.3	23689.3	23689.3	23689.3	23689.3	239574	23689.3	23689.3	118446	23689.3	23689.3	23689.3	23689.3	23689.3	23689.3	23689.3
O43155	58482.3	58482.3	58482.3	58482.3	58482.3	58482.3	58482.3	764092	2.86144e+06	1.15763e+06	58482.3	891241	58482.3	494548	58482.3	58482.3	405951	58482.3	58482.3	58482.3	58482.3	4.12502e+06	1.23474e+06	864168	1.59745e+06	652775	58482.3	292411
O43175	24423.1	4.16699e+06	24423.1	24423.1	24423.1	24423.1	24423.1	206570	2.07988e+06	24423.1	24423.1	149578	4.75814e+06	24423.1	24423.1	24423.1	122115	24423.1	24423.1	24423.1	24423.1	984110	24423.1	460650	24423.1	24423.1	24423.1	24423.1
O43278	371187	9.2886e+06	1.46499e+06	1.24281e+06	1.00285e+06	1.70611e+06	5.95636e+06	4.66956e+06	1.3898e+07	4.31195e+06	1.48199e+07	7.08895e+06	2.11161e+06	6.14863e+06	47032.5	1.94427e+06	2.95101e+06	843461	235163	5.51766e+06	979834	1.1028e+07	7.57579e+06	9.77124e+06	8.07219e+06	6.16436e+06	5.48967e+06	5.00096e+06
O43291	183360	3.13552e+06	6.19067e+06	1.21035e+07	4.28595e+06	4461171	1.05062e+07	183360	3.73396e+06	2.89903e+06	6.84732e+06	4.39328e+06	183360	1.97436e+06	2.87492e+06	3.65356e+06	3.10365e+06	3.97995e+06	1.14578e+06	1.60083e+06	3.24696e+06	916800	4.35694e+06	4.5995e+06	1.34538e+06	5.22596e+06	3.30733e+06	3.69548e+06
O43451	433373	9.38468e+07	37722.8	4.74734e+07	7.00741e+07	5.77853e+06	5.77676e+07	3.67437e+07	1.12805e+08	4.45244e+07	7.55991e+07	1.1003e+08	4.84747e+07	3.16481e+07	579790	1.38524e+08	2.5625e+07	336613	4.83193e+07	3.85906e+07	188614	1.15033e+08	2.28037e+08	3.81521e+07	2.33227e+07	1.44802e+08	2.45269e+07	2.47313e+07
O43490	51162	1.81853e+07	10232.4	2.42756e+06	6.75763e+06	8.16148e+06	1.01111e+07	1.84455e+07	2.38711e+07	6.49775e+06	7.29097e+06	1.55005e+07	2.97119e+06	3.47187e+06	2.12954e+06	5.43328e+06	1.17973e+07	1.99084e+06	585717	1.1685e+07	1.58942e+06	2.18573e+07	1.77335e+07	2.01779e+07	7.05633e+06	9.60798e+06	4.76882e+06	3.50468e+06
O43493	665614	252964	654106	235925	404524	449922	14361.3	306996	684243	260915	71806.5	342491	14361.3	14361.3	101930	14361.3	14361.3	131701	14361.3	252279	14361.3	444786	340246	779377	302345	186769	14361.3	377474
O43505	392816	9.4347e+06	177533	244636	1.27867e+07	482397	3.46185e+06	1.77942e+07	1.79178e+07	8.26413e+06	1.3481e+07	1.37596e+07	1349610	1.02012e+07	471167	4.49175e+06	8.7659e+06	871571	1.10789e+06	1.01387e+07	320930	3.11292e+07	2.73527e+07	2.55213e+07	9.72354e+06	1.08749e+07	4.02682e+06	9.94645e+06
O43567	2.14957e+06	3.39254e+06	9.65846e+06	1.18048e+07	4.11248e+06	3.4298e+06	6.31015e+06	925803	2.8936e+06	49389.4	4.50637e+06	960427	682005	246947	3.908e+06	2.46147e+06	5.0162e+06	6.95239e+06	1.36947e+06	2.82976e+06	4.86378e+06	9.46139e+06	2.80574e+06	5.08576e+06	1.89778e+06	2.64568e+06	315391	366266
O43570	26113	916191	26113	26113	26113	26113	26113	26113	2.11234e+06	825298	26113	465909	347788	130565	26113	208757	292649	26113	342652	26113	26113	2.17781e+06	1.59669e+06	2.18712e+06	26113	821603	505046	936343
O43598	141911	28382.1	178899	28382.1	28382.1	168401	28382.1	468377	28382.1	28382.1	422082	610120	28382.1	28382.1	28382.1	28382.1	28382.1	28382.1	28382.1	28382.1	28382.1	2.84384e+06	571516	508846	246729	28382.1	28382.1	28382.1
O43633	515875	2.88634e+06	48897.3	48897.3	656892	363758	3.68451e+06	362004	4.2332e+06	2.52252e+06	2610179	2.10662e+06	48897.3	1.04052e+06	733493	366301	1.37975e+06	1.01613e+06	48897.3	1.88184e+06	527125	4.3812e+06	4.59478e+06	3.48034e+06	3.78713e+06	1.62042e+06	889304	244486
O43653	146169	1.55394e+07	3.07385e+06	1.09131e+06	1.14436e+07	1.72133e+07	4.93763e+06	1.0147e+07	1.78504e+07	3.71954e+06	2.08616e+06	2.11094e+07	4.25378e+06	4.81465e+06	5.93446e+06	6.34023e+06	2.80575e+06	2.31063e+06	4.19338e+06	29233.9	2.08772e+06	2.50495e+07	8.11597e+06	4.40533e+06	560963	5.49034e+06	29233.9	1.07332e+07
O43657	15453.6	2.11357e+06	15453.6	15453.6	15453.6	15453.6	15453.6	15453.6	1.35811e+06	153249	394111	15453.6	15453.6	77267.9	15453.6	504641	106118	15453.6	15453.6	15453.6	15453.6	771371	634051	15453.6	15453.6	712707	15453.6	218552
O43692	4.74405e+06	1.86644e+06	8.10517e+06	196126	196126	196126	3.78422e+06	196126	196126	196126	196126	196126	196126	196126	980629	196126	196126	1.12345e+06	196126	196126	1.52347e+06	196126	196126	196126	196126	196126	196126	196126
O43707	10626	1.99618e+07	10626	10626	8.98768e+06	2.42834e+06	10626	1.58254e+07	1.74535e+07	1.57438e+07	221415	2.63678e+07	8.21904e+07	2.98778e+06	3.17495e+06	555119	1.43752e+07	99235.8	53130	1.35643e+08	10626	5.68965e+07	8.63767e+06	3.1051e+07	3.49345e+06	3.05907e+06	1.83883e+08	4.47245e+06
O43852	4457.5	120266	165975	4457.5	4457.5	223120	200818	614650	602114	420276	4457.5	484406	76347.5	4457.5	22287.5	4457.5	155874	198808	4457.5	4457.5	96109.4	603759	827377	1.68407e+06	448250	4457.5	4457.5	456650
O43866	1.89082e+06	230141	6.01525e+06	8.70023e+06	25883.8	993912	2.80496e+06	25883.8	743669	1.61023e+06	572383	1.24559e+06	25883.8	129419	25883.8	25883.8	25883.8	667679	25883.8	595013	526074	25883.8	25883.8	1.05915e+06	250514	25883.8	2.14469e+06	270954
O43895	7389.35	1.13269e+07	7389.35	7389.35	7.91088e+06	7389.35	2.41989e+06	6.65943e+06	1.03599e+07	2.35658e+06	1.19476e+06	1.47205e+07	2.30395e+06	7.04115e+06	36946.8	3.94394e+06	2.14935e+06	71081.7	7389.35	904308	7389.35	2.18238e+07	1.16849e+07	5.04775e+06	5.14523e+06	1.66025e+06	7389.35	3.15197e+06
O60271	13171.8	227325	13171.8	13171.8	13171.8	13171.8	13171.8	13171.8	223125	13171.8	81800.4	571360	13171.8	13171.8	13171.8	13171.8	66174.8	13171.8	13171.8	13171.8	13171.8	715645	80250	253303	13171.8	65858.9	13171.8	13171.8
O60279	989138	21292.1	3.45629e+06	1.97693e+06	21292.1	21292.1	3.60468e+06	21292.1	21292.1	21292.1	273820	21292.1	21292.1	131989	21292.1	21292.1	106461	863959	21292.1	21292.1	2.33349e+06	21292.1	21292.1	21292.1	21292.1	21292.1	21292.1	908384
O60494	1.96284e+06	2.4245e+08	2.89793e+06	1.33562e+07	1.79217e+08	8.84468e+06	5.74785e+07	1.21059e+08	2.35798e+08	1.27339e+08	113412171	1.88894e+08	4.87934e+07	6.64235e+07	3.8816e+06	1.33369e+08	1.36033e+08	6.33184e+06	4.54312e+07	7.56215e+07	1.06854e+07	3.27586e+08	3.55442e+08	2.06547e+08	1.47628e+08	3.06318e+08	1.06823e+08	8.88922e+07
O60635	1.52813e+06	2.47011e+07	612940	7.70205e+06	11098461	9294426	8.67038e+06	2.8961e+07	19424578	9.35693e+06	9.33156e+06	1.5873e+07	5509089	6.21889e+06	3.05358e+06	1.03453e+07	644578	4.65462e+06	122588	1.9021e+07	1.39035e+06	2.63685e+07	6925061	1.03288e+07	7.83002e+06	5.6038e+06	4037603	7198848
O60814	105518	1.37848e+06	105518	105518	105518	2.80148e+06	105518	3.88724e+06	2.29922e+06	1.18826e+07	105518	1.89968e+06	4.49007e+07	527591	4.91836e+06	105518	105518	105518	105518	1.89991e+07	105518	1.68001e+07	829037	2.36709e+06	105518	105518	101528647	811171
O60888	225744	4.74357e+06	3.24702e+06	1.13047e+07	2.68872e+06	1.36422e+06	2.68784e+06	7.00619e+06	5.79489e+06	4.63043e+06	4.59497e+06	5.25936e+06	1.61467e+06	4.4875e+06	38829.6	1.24428e+06	968438	2.59126e+06	194148	38829.6	2.35965e+06	5.5949e+06	6.35846e+06	6.98245e+06	3.57134e+06	3.01615e+06	2.65839e+06	2.4302e+06
O75015	70014.2	70014.2	515412	70014.2	70014.2	8.78502e+06	1.25852e+07	691906	70014.2	70014.2	70014.2	636121	3.34429e+06	855206	70014.2	1.2504e+06	350071	70014.2	2.33624e+06	70014.2	1.06356e+06	847352	2.32133e+06	70014.2	2.03162e+06	70014.2	70014.2	70014.2
O75022	12820.1	185758	12820.1	12820.1	12820.1	207768	12820.1	12820.1	489790	546992	12820.1	12820.1	210312	204124	12820.1	12820.1	173448	12820.1	201203	12820.1	12820.1	12820.1	64100.5	650264	348728	534029	12820.1	411054
O75074	137030	330409	26655	2.68498e+06	26655	133275	26655	669816	1.44672e+06	605948	503858	561011	26655	26655	26655	561298	227638	26655	26655	26655	26655	26655	333782	612353	26655	237392	282717	242769
O75083	14855.2	2.34698e+06	14855.2	14855.2	14855.2	14855.2	14855.2	3.56272e+06	1.50023e+06	2.54584e+06	14855.2	1.26943e+06	1.19785e+06	14855.2	152187	14855.2	683551	74276.1	14855.2	7.07318e+06	14855.2	7.61074e+06	563838	2.7203e+06	14855.2	14855.2	3.84368e+06	14855.2
O75084	21423	21423	21423	349947	21423	1.09031e+06	767839	21423	509598	324082	1.25211e+06	21423	21423	107115	21423	351390	21423	21423	21423	21423	546233	21423	21423	21423	816064	21423	21423	503803
O75131	22563	268796	22563	22563	22563	358870	112815	429420	761496	22563	2.66988e+06	377437	3.77499e+06	560803	22563	350016	1.17751e+06	22563	456708	2.5261e+06	22563	1.74611e+06	7.71645e+06	1.35218e+06	752375	772320	6.79159e+06	22563
O75144	762036	3.16192e+07	1.52693e+07	5.1585e+06	7.73244e+06	1.2614e+07	4.4045e+07	2.38903e+07	6.22403e+07	2.72069e+07	22015422	3.05356e+07	7.67553e+06	2.47995e+07	1.09234e+06	1.15056e+07	9.88045e+06	1.0819e+07	7.56604e+06	152407	2.38526e+07	3.95722e+07	4.52634e+07	4.52705e+07	1.16416e+07	2.67058e+07	1.84952e+07	2.42125e+07
O75223	796809	146724	2.00797e+07	7.15436e+06	890265	3.6556e+06	29344.8	819217	1.03307e+06	3.63362e+06	258251	883371	29344.8	29344.8	4.78146e+06	168845	1002114	382143	29344.8	2.34392e+06	29344.8	9.0166e+06	1.09419e+06	1.63487e+06	180966	248208	8.76522e+06	506810
O75264	314427	24090.6	942007	342532	1351308	24090.6	24090.6	24090.6	24090.6	24090.6	764051	5.13163e+06	24090.6	1.1544e+06	131735	633497	812227	434353	24090.6	1.04417e+06	120453	2.27087e+06	2.02547e+06	1.56997e+06	745451	24090.6	24090.6	1.38035e+06
O75309	21281.1	3.83987e+06	21281.1	106405	2.54105e+06	21281.1	238951	4.33898e+06	7.50343e+06	3.66872e+06	2.39124e+06	3.11731e+06	284885	3.42758e+06	21281.1	1.1159e+06	1.14707e+06	21281.1	21281.1	1.33212e+06	21281.1	2.825e+06	1.87794e+06	5.99162e+06	162976	257687	618325	3.37214e+06
O75326	9361.75	9361.75	9361.75	9361.75	9361.75	9361.75	9361.75	9361.75	9361.75	9361.75	9361.75	228540	9361.75	254492	9361.75	9361.75	173139	9361.75	9361.75	94277.2	9361.75	94096.7	240859	886321	46808.7	9361.75	9361.75	9361.75
O75339	235068	3.70539e+06	97660.6	2.70603e+06	5.41356e+06	2.63521e+06	5.07716e+06	598276	5.277e+06	1.70247e+06	4.65844e+06	4.9201e+06	2.5059e+06	8.16186e+06	684849	465985	3.83835e+06	927757	1.9585e+06	1.25639e+06	1.92544e+06	1.70787e+06	5.09594e+06	6.01681e+06	8.86244e+06	1.42788e+07	1.51424e+06	7.37844e+06
O75340	219357	4.0123e+06	43558.5	292489	1.78922e+06	1.92049e+06	2.21298e+06	2.24946e+06	5.55017e+06	1.77561e+06	7.09031e+06	1.43062e+06	1.84232e+06	1.05147e+06	43558.5	1.28259e+06	553734	330662	575163	2.20322e+06	217792	4.11016e+06	6.29626e+06	5.47122e+06	3.02636e+06	1.17423e+06	4.4349e+06	1.37904e+06
O75351	57500.7	4.88589e+06	10708.1	202082	3.60629e+06	811293	5.54277e+06	6.20808e+06	9.15237e+06	1.03755e+06	3.40112e+06	6.37665e+06	1.80442e+06	3.8357e+06	53540.5	1.55314e+06	1.36162e+06	666236	10708.1	4.77431e+06	346053	6.98076e+06	9.75242e+06	4.85038e+06	3.73181e+06	3.99917e+06	620473	1.05167e+06
O75369	95693.5	471319	493070	9.69711e+06	19138.7	277373	3.73873e+06	934274	625368	1.01152e+06	3.05531e+06	1232319	306005	1.57909e+06	287278	19138.7	19138.7	2.34137e+06	249517	19138.7	626932	19138.7	993306	4.27216e+06	1.49149e+06	1.46374e+06	19138.7	1.01082e+06
O75487	121247	5.97908e+06	121247	121247	3.16662e+06	121247	121247	5.42221e+06	3.43184e+06	2.25679e+06	4.40584e+06	7.06788e+06	121247	3.04335e+06	121247	2.86142e+06	1.11838e+06	121247	121247	2.59961e+06	121247	9.75427e+06	1.6254e+07	5.76488e+06	1.4633e+06	6.33125e+06	606234	121247
O75503	20969.9	6.85123e+06	20969.9	20969.9	6.19424e+06	537362	2.58413e+06	3.23005e+06	8.49152e+06	5.92403e+06	8.88669e+06	8.10869e+06	4.70772e+06	4.52469e+06	20969.9	3.68111e+06	3.50029e+06	104849	1.022e+06	6.24294e+06	20969.9	1.07004e+07	1.04926e+07	1.11095e+07	4.47568e+06	9.42817e+06	4.62948e+06	2.16479e+06
O75594	9.45754e+06	1.1331e+08	5.99335e+06	8.31446e+06	5.64313e+07	3.70331e+07	7.9698e+07	8.94264e+07	1.16694e+08	1.93842e+08	4.04355e+08	2.67429e+08	2.07543e+08	2.4628e+08	2.47034e+06	1.31602e+08	7.32696e+07	2.57589e+07	2.0343e+08	2.39736e+07	1.18937e+07	7.66845e+07	3.07154e+08	1.37623e+08	1.06941e+08	344168796	1.34684e+08	1.03407e+08
O75629	23895.4	23895.4	23895.4	23895.4	291318	23895.4	23895.4	749949	527167	23895.4	23895.4	568608	130511	119477	23895.4	23895.4	23895.4	23895.4	23895.4	23895.4	23895.4	933745	507034	663008	23895.4	1.55662e+06	160641	220869
O75787	12684.4	2980697	12684.4	12684.4	2.44674e+06	12684.4	12684.4	2.5839e+06	6.45786e+06	1.02526e+06	399763	4.1e+06	125349	1.85309e+06	12684.4	12684.4	1.15109e+06	63421.8	12684.4	677134	12684.4	5.43941e+06	4.10753e+06	4.74274e+06	4.18686e+06	569206	12684.4	1.25912e+06
O75874	57549.1	2.6193e+07	11509.8	11509.8	4.38183e+06	148770	828898	1.23994e+06	8.62445e+06	877152	6.67626e+06	1.02296e+07	4.45351e+06	6.28468e+06	208364	1.80618e+06	3.04647e+06	11509.8	11509.8	6.45426e+06	11509.8	1.60188e+07	8.15027e+06	8.6373e+06	1.14318e+07	4.62854e+06	4.05936e+06	3.10441e+06
O75882	321731	4.30162e+07	809935	1.51124e+06	6.74177e+07	2.16376e+07	57459400	3.35926e+07	7.75903e+07	4.46164e+07	5.02035e+07	5.34031e+07	2.56978e+07	3.36517e+07	1.54804e+06	4.79707e+07	2.82586e+07	2.10216e+06	3.38488e+07	2.76498e+07	5.00433e+06	5.61499e+07	5.32434e+07	5.91391e+07	32475519	6.45743e+07	4.0568e+07	2.35655e+07
O75891	13703.2	2.41631e+06	13703.2	13703.2	1.66108e+06	13703.2	13703.2	1.28927e+08	1.22189e+06	13703.2	13703.2	5.74314e+06	835171	451893	13703.2	81322.5	2.39076e+06	13703.2	68516.2	1.79709e+06	13703.2	5.71148e+06	1.31606e+06	2.06681e+06	175549	657322	13703.2	321050
O75936	49633.4	2.18134e+06	49633.4	49633.4	4.32591e+06	49633.4	49633.4	1.6524e+06	1.12715e+06	410421	49633.4	4.57484e+06	248167	546383	49633.4	571626	1.97449e+06	49633.4	49633.4	2.8281e+06	49633.4	8.88202e+06	4.22891e+06	4.1193e+06	1.04459e+06	4.19861e+06	281871	49633.4
O76076	455249	1.52966e+06	51622	2.14697e+06	2.98097e+06	9.69859e+06	7.39321e+06	51622	51622	51622	7.99361e+06	6.44321e+06	1.00158e+06	1.2309e+07	1.94422e+06	3.05907e+06	1.71168e+06	1.19315e+07	3.10768e+06	2264398	4.24699e+06	51622	1.32393e+06	51622	752685	6.44215e+06	3761501	258110
O94760	40412.2	2.03329e+06	40412.2	40412.2	406532	40412.2	40412.2	764949	2.39986e+06	40412.2	204615	1.30313e+07	40412.2	40412.2	40412.2	340873	598479	40412.2	40412.2	40412.2	40412.2	1.13655e+07	1.10743e+06	1.59955e+06	40412.2	1.0281e+06	40412.2	202061
O94772	1.17014e+06	477961	2.37485e+06	2.40432e+06	2.03897e+06	2.59875e+06	8.82922e+06	1.18494e+06	1.06164e+06	1.03357e+06	2.03831e+06	808742	614894	1.59397e+06	454353	354407	1.47216e+06	3.37033e+06	435703	351335	7.5733e+06	1.27874e+06	427336	4.38666e+06	873452	1.04943e+06	1.31178e+06	4.66349e+06
O94832	5753.45	388709	5753.45	296546	28767.3	75534	64725.4	326749	271888	141589	65906.6	112718	76484	71794.1	5753.45	59239.9	5753.45	5753.45	52641.2	630850	5753.45	198102	71650.9	5753.45	47239.3	58531.9	178508	124613
O94856	19666.1	249849	19666.1	19666.1	19666.1	19666.1	302381	455095	272389	19666.1	19666.1	189518	19666.1	201208	19666.1	19666.1	19666.1	19666.1	19666.1	19666.1	19666.1	235740	153855	187998	19666.1	98330.6	19666.1	19666.1
O94910	45103.4	4.24402e+06	45103.4	45103.4	7.64693e+06	45103.4	45103.4	4.35346e+06	1.16416e+07	8.99845e+06	1.97825e+06	7.92726e+06	1.15916e+06	5.25662e+06	225517	3.92171e+06	2.14257e+06	350694	852151	908548	889273	1.00328e+07	7.22966e+06	6.03619e+06	1.78368e+06	4.52359e+06	1.15731e+06	2.36064e+06
O94919	713335	4.17302e+07	204983	2.53379e+07	5.21433e+07	4.0589e+07	1.19738e+08	4.42333e+07	9.45415e+07	1.01594e+08	1.81867e+08	1.45586e+08	1.46256e+08	1.81713e+08	607936	4.18977e+07	4.54311e+07	1.03274e+07	4.62186e+07	2.17947e+06	1.83072e+07	3.45231e+07	7.26333e+07	9.33576e+07	4.61676e+07	1.64426e+08	2.61937e+07	163451857
O95274	11555.2	193292	1.85284e+06	11555.2	434333	8.34752e+06	498318	445353	82988.3	263490	11555.2	11555.2	11555.2	11555.2	11555.2	11555.2	263891	123128	11555.2	11555.2	11555.2	11555.2	57776.1	396670	224411	11555.2	1.73011e+06	11555.2
O95336	161569	4.20652e+07	32313.9	8.08531e+06	6.13375e+07	1.50093e+07	2.63578e+07	5.34831e+07	6.4136e+07	6.74454e+07	9.41008e+07	1.13589e+08	9.67163e+07	9.71801e+07	538788	2.28284e+07	3.97437e+07	3.40544e+06	1.02164e+07	2.94426e+07	2.04898e+06	6.499e+07	9.83939e+07	5.90704e+07	1.55246e+07	1.10465e+08	1.62962e+07	8.92755e+07
O95342	44769.9	1.07471e+06	44769.9	322041	876168	883066	44769.9	1.34771e+06	988838	44769.9	824300	844710	858898	459464	44769.9	346425	674936	44769.9	44769.9	1.49763e+06	44769.9	1.99028e+06	1.77343e+06	1.24588e+06	665032	1.03597e+06	44769.9	223850
O95445	36899.5	1.64644e+06	36899.5	36899.5	36899.5	754350	3.28156e+06	2.62445e+06	1.80248e+06	2157642	2.19749e+06	36899.5	36899.5	985614	36899.5	763482	471236	204101	416509	2.05163e+06	184498	1.94569e+06	703051	914596	829137	3.04464e+06	1.36562e+06	1.19518e+06
O95490	6922.85	344485	6922.85	6922.85	411637	6922.85	52248.3	110627	441825	6922.85	368957	376371	6922.85	34614.3	6922.85	131855	6922.85	6922.85	6922.85	6922.85	6922.85	309121	312203	296812	6922.85	273791	6922.85	242187
O95497	11865.9	1.8127e+06	11865.9	2.14869e+06	2.48524e+06	602154	1.03793e+06	11865.9	4.26108e+06	383665	595935	6.50891e+06	1.77114e+06	1.45617e+06	11865.9	3.25679e+06	1.24703e+06	11865.9	11865.9	11865.9	59329.6	3.15482e+06	8.20894e+06	3.19633e+06	703473	982184	216685	1.01431e+06
O95633	8845.04	8845.04	8845.04	8845.04	90591.3	8845.04	8845.04	8845.04	44225.2	77170.4	275703	201812	8845.04	8845.04	8845.04	8845.04	8845.04	8845.04	8845.04	8845.04	8845.04	8845.04	8845.04	8845.04	178066	8845.04	8845.04	8845.04
O95716	10222.4	2.24892e+07	10222.4	10222.4	10222.4	83548.9	51112	10222.4	9.7424e+06	10222.4	10222.4	10222.4	216473	735654	10222.4	5.03504e+06	10222.4	10222.4	10222.4	531460	10222.4	63775.9	289270	10222.4	3.08247e+06	298875	531515	4.77009e+06
O95865	58310.3	18027493	11662.1	350474	2.13738e+07	11662.1	3.86781e+06	8.46851e+06	3.62547e+07	3.00904e+07	5.64501e+06	3.25918e+07	1.5243e+07	3.32626e+07	11662.1	1.34775e+07	4.14083e+07	2.2602e+06	11662.1	1.77172e+07	1.97413e+06	1.68741e+07	4.00483e+07	5.81029e+07	1.12927e+07	2.85471e+06	11662.1	5.23122e+07
O95954	12706.7	3.54462e+06	12706.7	12706.7	12706.7	12706.7	12706.7	651733	1.22716e+06	332144	12706.7	3.4873e+06	12706.7	63533.5	12706.7	12706.7	754927	12706.7	12706.7	12706.7	12706.7	7.04718e+06	12706.7	1.09183e+06	12706.7	1.12018e+06	12706.7	249356
O95967	961155	5.94105e+06	3.79016e+06	2.43983e+06	5.16698e+06	3.50737e+06	2.51911e+06	2.98586e+06	1.22291e+07	6.3632e+06	4.5258e+06	1.54939e+07	3.37164e+06	7.41228e+06	1.10551e+06	2.29647e+06	5.79379e+06	3.87963e+06	2.58959e+06	9.16436e+06	2.53822e+06	8.67929e+06	1.35194e+07	1.90196e+07	2.84462e+06	8.13957e+06	1.2652e+07	1.24147e+07
O95971	6301.34	161410	6301.34	6301.34	6301.34	6301.34	161352	138222	6301.34	6301.34	194973	237871	263822	6301.34	31506.7	6301.34	6301.34	6301.34	6301.34	6301.34	6301.34	368281	646383	6301.34	117348	618959	6301.34	6301.34
O95998	49012.7	1.86387e+06	2.85775e+06	49012.7	1.61497e+06	300005	1.87424e+06	49012.7	1.26093e+06	307738	245063	49012.7	49012.7	1.54892e+06	1.08894e+06	49012.7	49012.7	397656	49012.7	49012.7	2.06888e+06	49012.7	1.51756e+06	246765	4.38516e+06	658425	49012.7	769414
O96009	660800	3.82737e+07	111173	111173	1.55324e+07	111173	6.54418e+06	4.3604e+06	2.46569e+07	1.01369e+07	1.05154e+07	1.70763e+07	2.10894e+07	1.61395e+07	111173	1.05834e+07	8.54636e+06	1.07853e+06	3.622e+06	2.07538e+06	555864	5.51114e+07	6.1892e+07	2.01396e+07	1.9205e+07	5.12719e+07	3.12141e+06	4.30751e+06
O96033	60775.2	417392	60775.2	60775.2	60775.2	60775.2	60775.2	60775.2	980235	60775.2	60775.2	60775.2	60775.2	2.21624e+06	60775.2	303876	60775.2	60775.2	60775.2	60775.2	60775.2	60775.2	2842647	764309	739749	1.25432e+06	60775.2	60775.2
P00167	32517.6	184131	6503.51	6503.51	6503.51	6503.51	6503.51	6503.51	6503.51	6503.51	6503.51	6503.51	6503.51	72227.3	6503.51	6503.51	78679.1	238532	111036	6503.51	6503.51	274213	6503.51	131337	103310	461696	6503.51	89427.9
P00338	5687.57	3.70083e+06	5687.57	5687.57	5687.57	713557	5687.57	5687.57	5687.57	940428	697439	1.34881e+06	1.26924e+07	502618	301611	5687.57	1996516	28437.9	5687.57	2.32099e+07	5687.57	5.05385e+06	1.35751e+06	5.97142e+06	298824	2.52744e+06	2.77444e+07	311640
P00352	24198.6	1.84925e+07	24198.6	276914	1.06972e+07	210341	2.42111e+06	2.68709e+07	1.30341e+07	1.35478e+06	1.08781e+07	3.4801e+07	3.20994e+06	4.11005e+06	331332	4.05715e+06	9.39797e+06	189500	120993	1.12369e+07	24198.6	3.18636e+07	1.09085e+07	1.31111e+07	2.34327e+06	1.27194e+07	539089	3.99888e+06
P00390	30524.9	2.21601e+06	30524.9	30524.9	152625	30524.9	30524.9	356283	1.14404e+06	30524.9	30524.9	1856071	1.5292e+06	30524.9	30524.9	30524.9	171106	30524.9	30524.9	1.5343e+06	30524.9	2.30487e+06	609677	1.19597e+06	30524.9	30524.9	1.45853e+06	639524
P00441	708233	2.12154e+07	1.51157e+06	1.74511e+07	699903	8.19091e+06	1.74647e+07	1.53818e+07	1.5955e+07	4.23054e+06	1.65691e+07	3.08288e+07	16165960	4904630	37761.5	8.81938e+06	9.76563e+06	1.32105e+06	2.9744e+06	188808	37761.5	3.34197e+07	3.46638e+07	1.46105e+07	4.54125e+06	1.34459e+07	1.81438e+06	1.66585e+07
P00450	6.63557e+06	4.30539e+08	5.14773e+06	2.45556e+07	6.55574e+08	7.64929e+07	1.07678e+07	5.26388e+08	6.85673e+08	6.66841e+08	3.89711e+08	6.28264e+08	1.40243e+09	3.67771e+08	9.4315e+06	3.77347e+08	1.50015e+08	1.1927e+07	9.04335e+07	1.70918e+08	1.99775e+07	2.78312e+08	3.43188e+08	3.01004e+08	1.26756e+08	4.48362e+08	2.00606e+08	2.73809e+08
P00491	29462.2	3.63703e+06	29462.2	29462.2	1.33723e+06	164866	29462.2	1.96568e+06	2.45442e+06	390041	369888	3.47204e+06	2.91809e+06	29462.2	29462.2	346816	1.0093e+06	29462.2	147311	4.20461e+06	29462.2	1.01003e+07	3.8046e+06	3.7621e+06	29462.2	3.65949e+06	3.64147e+06	840949
P00558	50859.8	4.03012e+07	50859.8	885751	6.41951e+06	4.93396e+06	1.55784e+06	2.69208e+07	2.72886e+07	1.10912e+07	3.21525e+06	4.70238e+07	3.83842e+07	1.01561e+07	1.66392e+06	4.70026e+06	1.92806e+07	663219	719641	3.81001e+07	254299	5.12888e+07	2.14712e+07	2.45403e+07	6.38024e+06	7.27066e+06	1.44414e+07	3.15007e+06
P00734	2.31522e+07	1.85e+08	9.68339e+07	1.70342e+08	4.62529e+08	3.67246e+08	6.48288e+08	3.7217e+08	4.33631e+08	3.99394e+08	3.95733e+08	5.18586e+08	2.4814e+08	2.99308e+08	2.55081e+08	3.1732e+08	2.83562e+08	2.34197e+08	1.95866e+08	3.85265e+08	4.82748e+08	4.46382e+08	5.21834e+08	5.22743e+08	1.38172e+08	4.0288e+08	3.19263e+08	3.61763e+08
P00738	2.8811e+06	1.67226e+06	967202	1.16965e+06	2.57479e+07	5.79503e+08	1.62708e+07	7.56924e+07	4.02128e+06	6.30478e+07	1.38061e+07	2.0611e+07	3.1257e+09	3.42072e+07	7.26165e+06	2.20612e+08	2.71061e+07	2.29411e+06	3.84479e+06	7.3427e+07	1.06671e+06	4.29321e+07	2.69373e+08	4.8803e+07	2.38648e+06	1.87404e+07	1.26291e+08	6.61389e+06
P00740	14104.3	14104.3	14104.3	14104.3	858294	402613	497942	14104.3	14104.3	703289	70521.7	1.70418e+06	483704	14104.3	14104.3	14104.3	14104.3	557155	582986	14104.3	634675	14104.3	1.5263e+06	14104.3	14104.3	14104.3	14104.3	1.11794e+06
P00746	4968.99	1.58711e+07	4968.99	117321	9.4893e+06	4968.99	4968.99	3.061e+06	1.33159e+07	1.06072e+07	773448	1.78335e+07	6.23745e+06	6.70086e+06	24844.9	1.1726e+07	1.07925e+07	4968.99	4.64046e+06	4.81085e+06	583269	1.82811e+07	5.09354e+07	8.2712e+06	258152	7.27825e+06	4968.99	1.73549e+07
P00747	4.3703e+06	7.34154e+07	2.07419e+07	28341613	5.70845e+08	1.84734e+07	1.95888e+07	2.14438e+08	1.47672e+08	3.466e+08	2.25066e+07	3.56546e+08	1.14842e+08	1.20429e+08	1.04682e+07	1.021e+08	6.55547e+07	2.11111e+07	5.75031e+07	1.00952e+08	2.99866e+07	4.5012e+07	1.44913e+08	1.16746e+08	3.74468e+07	9.78695e+07	1.89475e+08	1.62701e+08
P00748	27263.7	2.97118e+06	27263.7	27263.7	2.20252e+06	563062	27263.7	604026	2.54506e+06	2.24958e+06	629296	659814	898420	222203	27263.7	1.5718e+06	550993	136319	2.02128e+06	1.49603e+06	27263.7	1.056e+06	3.05525e+06	1.32985e+06	27263.7	1.63205e+06	3.84601e+06	3.25043e+06
P00749	791625	1.28685e+08	1.02424e+07	1.70505e+06	5.17316e+07	3.43232e+06	1.06507e+06	1.02518e+08	8.49294e+07	6.82728e+07	1.81122e+06	7.14218e+07	3.39892e+07	7.06203e+07	4.84768e+06	5.52554e+07	4.30873e+07	8.06339e+06	3.0768e+07	1.88647e+08	8.94266e+06	1.45867e+08	2.70269e+08	1.12166e+08	6.78342e+07	6.25951e+07	1.54433e+08	2.90694e+07
P00751	95560.2	9.15011e+06	989651	477801	1.35577e+07	5.90728e+06	4.24338e+06	9.40183e+07	8.59482e+06	4.25024e+07	7.82777e+06	5.43647e+07	7.72265e+06	9.60311e+06	4.25556e+06	2.7356e+06	5.81281e+06	1.49297e+06	1.98012e+07	2.5563e+07	2.49557e+07	2.69144e+07	9.5737e+06	1.17998e+07	6.72991e+06	6.02377e+07	2.99525e+07	6.7656e+07
P00915	408775	3.28787e+06	81755	81755	7.3945e+06	81755	1.10895e+07	1.22821e+07	1.01813e+07	4.14047e+07	4.55494e+07	6.28347e+06	9.26971e+07	2.25326e+07	81755	970027	1690559	81755	1.51324e+07	81755	81755	1.51293e+07	1.04273e+07	4.73099e+06	2.89617e+06	6.62948e+07	2.43678e+06	1.43086e+07
P00918	15019.9	1.44639e+07	15019.9	3.60767e+06	3.10748e+06	876764	6.96424e+06	1.5613e+07	1.14513e+07	4.49149e+06	3.87865e+06	1.4554e+07	1.23615e+07	3.62287e+06	75099.6	5.11412e+06	4.30269e+06	2.50708e+06	1.38448e+06	6.77664e+06	313006	1.41608e+07	1.89302e+07	7.73401e+06	5.56841e+06	6.96294e+06	3.85782e+06	3.64012e+06
P00966	185197	3.93834e+07	243699	18916.2	3.29141e+07	147205	403822	11830641	2.33473e+07	9.43868e+06	4.11995e+06	8.18073e+07	7.31822e+06	7.11139e+06	312823	3.03412e+06	1.14329e+07	94580.9	1.16477e+06	2.13828e+07	491196	8.35621e+07	2.92841e+07	2.71284e+07	7.64541e+06	2.8283e+07	5.00619e+06	7.19232e+06
P00995	8.63488e+06	678774	2.73669e+07	1.24863e+07	1.44928e+06	3.5294e+06	989076	2.60163e+06	75531.8	75531.8	75531.8	665420	75531.8	75531.8	5.37065e+06	3.47488e+06	3.6767e+06	26483514	377659	7.10292e+06	8.48497e+06	5.31376e+06	5.2017e+06	7549150	1.21583e+06	75531.8	75531.8	1.76292e+06
P01008	2.12903e+06	3.11908e+07	3.48725e+07	1.83739e+07	7.77712e+07	6.8031e+07	6.78095e+07	2.63278e+08	6.5496e+07	2.14504e+08	7.14585e+07	1.07362e+08	9.78487e+07	6.64936e+07	3.45163e+07	5.71477e+07	1.21411e+07	1.23005e+07	2.91931e+07	5.60624e+07	9.83248e+06	4.95995e+07	6.73473e+07	4.77182e+07	8.99261e+06	3.60296e+07	9.2561e+07	7.42571e+07
P01009	1.64216e+07	6.36048e+08	2.78719e+08	1.94128e+08	4.55988e+08	4.75133e+08	1.66883e+08	2.31837e+09	8.45547e+08	1.52014e+09	5.56985e+08	1.04715e+09	8.44762e+08	3.57061e+08	1.01761e+08	1.144e+08	3.88044e+08	3.01793e+07	1.26036e+08	4.78932e+08	3.04676e+07	7.08286e+08	5.79056e+08	7.80003e+08	2.06489e+08	3.18568e+08	7.61979e+08	3.37815e+08
P01011	3.71214e+07	4.12976e+08	1.23169e+08	4.23746e+08	5.413e+08	4.44156e+08	5.22453e+08	2.73746e+08	6.24766e+08	4.83361e+08	5.64407e+08	8.37578e+08	7.76273e+08	4.358e+08	62810884	3.43064e+08	1.6428e+08	7.58027e+07	2.07614e+08	1.69501e+08	7.12192e+07	2.43794e+08	4.799e+08	2.64362e+08	1.45355e+08	3.78349e+08	3.88936e+08	3.12303e+08
P01019	77597.5	1.98196e+07	15519.5	2.09335e+06	5.12676e+07	3.11642e+06	2.50293e+07	3.60284e+07	2.23105e+07	6.66016e+07	3.10111e+07	5.6395e+07	1.43471e+07	2.72344e+07	120524	9.11941e+06	9.64679e+06	1.47147e+06	8.43993e+06	4.90837e+06	1.62909e+06	1.262e+07	6.56848e+07	1.85006e+07	4.15582e+06	2.36163e+07	1.7726e+07	4.05523e+07
P01023	42887.4	1.15998e+06	214437	42887.4	5.75142e+06	9.48295e+06	42887.4	1.58835e+07	1.73325e+06	1.47675e+08	2.75539e+06	1.2579e+07	3.15673e+07	675410	2.48555e+06	42887.4	2.4936e+06	42887.4	425410	4.07546e+07	42887.4	1.25809e+07	2.18165e+06	1.47337e+07	1.48937e+06	4.85463e+06	6.40804e+07	1.08755e+06
P01024	284660	2.28072e+07	4.14357e+06	822453	8.24247e+07	2.70252e+07	2.61835e+06	7.23608e+08	2.68961e+07	2.02004e+08	3.88491e+06	1.13895e+08	7.05117e+07	3.02458e+07	1.16992e+07	2.36374e+07	3.04074e+07	1.51428e+06	6.0918e+06	2.24521e+08	645764	9.17693e+07	1.01218e+08	8.73974e+07	2.69871e+07	4.18135e+07	1.67475e+08	5.3655e+07
P01033	40555.6	4.43058e+07	40555.6	202778	40555.6	364074	4.99107e+06	40555.6	2.78464e+07	40555.6	9.00368e+06	40555.6	40555.6	2.02298e+06	40555.6	3.12589e+06	40555.6	1.37087e+06	1.05167e+06	40555.6	2.46319e+06	967414	1.5965e+06	520272	2.10289e+06	3.31956e+06	40555.6	4.10146e+06
P01034	2.84628e+06	1.31405e+08	6.1238e+06	7110716	7.66694e+06	1.23929e+07	1.55122e+07	6.35645e+07	1.94179e+08	7.00346e+07	8.1619e+07	1.76943e+08	5.88164e+07	1.10754e+08	6.73796e+06	7.10801e+07	6.45351e+07	7.8569e+06	2.98386e+07	15793007	1.84726e+07	1.86684e+08	1.89343e+08	1.55607e+08	6.32241e+07	9.29965e+07	7.88952e+07	8.75948e+07
P01036	76039	2.88396e+06	76039	4.34608e+06	1.60547e+06	5133346	2.61527e+06	76039	1.78718e+06	380195	1.43928e+07	1.69511e+06	5.99007e+06	1.7119e+07	1.09371e+06	574088	3.20855e+06	2.86218e+06	1.81538e+06	76039	3.85695e+06	76039	2.73597e+06	8.38659e+06	3.07914e+06	5.98633e+06	7.89607e+06	2.78365e+07
P01040	1.37947e+07	1.11086e+06	4.2733e+07	9.27741e+07	837118	8.61173e+07	1.3159e+07	4.53419e+06	2.03327e+06	8482650	7.38438e+06	6.91492e+06	2.36195e+06	1.08544e+07	2.69575e+07	1.89746e+06	2.17242e+07	1.67088e+07	1.37852e+07	4.66391e+07	2.21857e+07	1.04555e+07	225720	1.58916e+07	9.23174e+06	2.58551e+06	1.48602e+07	3.21092e+07
P01042	6.16376e+07	2.53735e+09	4.13729e+08	3.04521e+08	1.58337e+09	1.2665e+09	1.51861e+09	2.38438e+09	3.28627e+09	1.95019e+09	2.15172e+09	2.70309e+09	1.00058e+09	1.86311e+09	3.3485e+08	2.16093e+09	1.4483e+09	4.30125e+08	1.37855e+09	1.01325e+09	7.64508e+08	2.95009e+09	3.90312e+09	2.79327e+09	1.21577e+09	2.24143e+09	2.36143e+09	1.39394e+09
P01116	14770.9	1.10904e+06	14770.9	14770.9	14770.9	14770.9	190224	14770.9	656243	14770.9	364720	990072	14770.9	227183	73854.2	94089.9	359667	14770.9	14770.9	14770.9	14770.9	14770.9	390099	1.47224e+06	14770.9	269120	14770.9	14770.9
P01127	770419	38759.6	1.44446e+06	4.69761e+06	38759.6	38759.6	1.99683e+06	38759.6	38759.6	38759.6	38759.6	38759.6	38759.6	38759.6	316420	38759.6	38759.6	2.00188e+06	193798	38759.6	988173	38759.6	38759.6	38759.6	38759.6	887547	38759.6	38759.6
P01130	11947	11947	11947	536374	5.88276e+06	11947	11947	2.11103e+06	80530.3	11947	11947	983571	834746	69446.7	1.21743e+06	11947	59735.2	903692	99350.1	11947	258833	11947	11947	11947	11947	205247	11947	11947
P01133	1.12576e+07	6.423e+08	1.81517e+07	2.10318e+07	5.7779e+08	5.12746e+07	1.13323e+08	4.5084e+08	7.78858e+08	3.61419e+08	1.51294e+08	9.23581e+08	2.97765e+08	6.12426e+08	5.24212e+07	2.51658e+08	5.47807e+08	5.06548e+07	7.38647e+07	4.37412e+08	8.9875e+07	1.27254e+09	7.8763e+08	9.04279e+08	3.20674e+08	2.07945e+08	1.78925e+08	5.66557e+08
P01189	337725	1.04696e+06	1.30848e+06	1.30974e+06	25471.3	2.03187e+06	1.32435e+06	25471.3	1.63689e+06	25471.3	1.07726e+06	500849	25471.3	25471.3	704161	25471.3	375804	315185	127356	25471.3	934853	417819	1.0022e+06	470833	25471.3	1171935	25471.3	1.21874e+06
P01210	2.25194e+06	19329.5	4.12755e+06	2.00465e+06	19329.5	955783	366300	19329.5	19329.5	19329.5	19329.5	398656	19329.5	96647.3	810068	19329.5	924935	2.46079e+06	19329.5	878350	1.69206e+06	19329.5	19329.5	980682	1.37077e+06	19329.5	19329.5	1.68194e+06
P01225	200012	17131.9	7.68365e+06	17131.9	17131.9	321634	17131.9	17131.9	17131.9	17131.9	1.02731e+06	485156	17131.9	17131.9	662497	17131.9	318848	597591	17131.9	119918	389301	17131.9	17131.9	85659.4	17131.9	17131.9	17131.9	17131.9
P01258	507828	310581	2.7921e+06	2635760	25486.4	693614	25486.4	1.30756e+06	1.63068e+06	25486.4	412616	1.44208e+06	25486.4	127432	701672	25486.4	25486.4	429351	25486.4	541557	543338	25486.4	25486.4	697440	25486.4	25486.4	25486.4	964059
P01591	933735	7.27684e+07	4.22191e+06	2.18823e+07	3.72045e+07	2.42297e+07	2.22443e+07	4.24842e+07	7.77986e+07	8.48397e+07	3.08398e+07	6.98346e+07	3.26326e+07	6.26776e+07	1.55532e+07	3.30363e+07	3.50486e+07	8.98968e+06	2.00215e+07	6.58015e+07	7.41629e+06	1.3307e+08	1.12692e+08	7.60521e+07	6.52513e+07	1.01077e+08	8.68168e+07	6.12489e+07
P01593	2.07162e+06	1.67093e+07	5.50191e+06	171222	2.75694e+07	3.35762e+07	4.36764e+07	1.02004e+07	1.30861e+07	1.90244e+07	4.55797e+07	25963.2	3.66694e+07	129816	1.64823e+06	2.65644e+07	2.45681e+07	1.78867e+07	6.46968e+07	5.2731e+06	2.01941e+07	1.2343e+07	3.42401e+07	30815046	1.75159e+07	8.56687e+07	2.40025e+07	13080078
P01599	32117.7	2.76354e+06	176674	32117.7	1.67099e+06	160589	876438	5.08793e+06	3.41048e+06	4.59418e+06	6.20123e+06	3.56717e+06	2.14666e+06	4.09532e+06	32117.7	5.4664e+06	2.22414e+06	32117.7	3.76028e+06	32117.7	729616	1.64172e+06	9.66885e+06	1.57247e+06	758509	1.2463e+07	1.19955e+06	4.83498e+06
P01601	13148.1	275667	13148.1	13148.1	13148.1	232808	13148.1	1.09242e+06	13148.1	2.14222e+06	674600	1.77778e+06	484707	642203	13148.1	472258	528000	65740.4	1.6979e+06	13148.1	13148.1	13148.1	963916	932548	13148.1	1.69506e+06	746428	294675
P01619	8.77558e+06	5.44896e+07	1.37141e+07	3.77359e+07	1.44945e+08	5.58351e+07	1.31784e+08	1.5862e+08	78801558	98583904	1.36309e+08	7.98456e+07	125713416	3.84188e+08	2052095	2.99984e+07	3.29842e+07	1.96189e+07	1.03458e+08	4445789	2.23985e+07	29139547	2.74814e+08	7.49147e+07	9.64632e+07	9.63072e+08	3.78555e+08	6.67301e+07
P01700	627888	1.09871e+07	2.42681e+06	3.7912e+06	6.50143e+06	5.3066e+06	1.25731e+07	23218854	10146232	1.29963e+07	10068640	1.00231e+07	1.90406e+07	1.25875e+07	121461	3.78419e+06	5.04371e+06	3.66482e+06	6.19179e+06	1.35562e+06	607303	4.56851e+06	4163599	3.96142e+06	3228605	2.453e+07	10673626	2.84244e+06
P01701	118429	2.01192e+07	5.56316e+06	23685.9	1.81411e+07	2.1068e+07	8.24934e+06	1.52804e+07	34119147	48111508	1.68303e+07	2.18926e+07	35638005	2.14641e+07	1.43877e+06	8.61392e+06	6.15166e+06	1.71839e+06	1.13402e+07	9026249	2.49042e+06	1.63763e+07	2.01177e+07	16465072	3.9639e+06	15110684	24695141	7.57822e+06
P01706	53646.1	1.43346e+06	53646.1	53646.1	2.84819e+06	311910	2191191	5.40745e+06	1.55046e+06	8.70612e+06	3.02458e+06	53646.1	1.76893e+06	2.50275e+06	53646.1	3.02581e+06	53646.1	53646.1	53646.1	53646.1	53646.1	53646.1	53646.1	2.64132e+06	53646.1	12609451	53646.1	268231
P01709	72112.6	1.52212e+06	72112.6	72112.6	1.08607e+06	542491	9923677	8.64661e+06	6.08313e+06	11546382	3.13326e+06	11549487	5.77758e+06	16969767	72112.6	1.97101e+06	2.9193e+06	360563	3.62473e+06	72112.6	540891	1.26951e+06	4.7631e+06	5.68343e+06	72112.6	16703376	4171029	3.51892e+06
P01714	12864.6	135784	12864.6	12864.6	308121	578226	714141	739249	506366	1.92869e+06	254440	301419	244028	609554	135884	12864.6	128542	170166	12864.6	12864.6	542579	64323.2	343614	714723	69742.8	493918	676553	2.04321e+06
P01743	27763.8	138819	27763.8	27763.8	27763.8	27763.8	1.82892e+06	27763.8	203986	27763.8	3.32881e+06	27763.8	27763.8	913539	27763.8	5.33763e+06	1.34266e+06	27763.8	171643	27763.8	27763.8	27763.8	5.86556e+06	5.61186e+06	4.93316e+06	1.6233e+06	498060	557824
P01764	46196.6	46196.6	46196.6	2.7668e+06	46196.6	2.01298e+06	46196.6	46196.6	46196.6	46196.6	46196.6	46196.6	46196.6	275282	2.73563e+06	3.95238e+06	3.67132e+06	312671	3.20308e+06	8064812	230983	46196.6	46196.6	10097355	2555798	4.93734e+06	46196.6	46196.6
P01780	58499.3	1.39809e+07	58499.3	58499.3	6.51995e+06	58499.3	3.73092e+06	58499.3	1.57477e+07	58499.3	58499.3	3.71069e+06	8.51234e+06	1.33735e+07	2.35287e+06	58499.3	8.44582e+06	453438	58499.3	1.75022e+07	292496	7.93038e+06	1.92534e+07	1.95369e+07	1.30656e+07	2.70297e+07	3.33248e+07	4.8335e+06
P01782	62618.5	1.24193e+07	12523.7	2.01236e+06	2.49222e+06	1.17502e+06	2.69763e+06	11622260	1.22657e+07	8.47663e+06	1.11099e+07	8.04818e+06	8.26306e+06	6.66994e+06	1.06475e+06	5.45289e+06	8.24057e+06	12523.7	1.05934e+07	8.32068e+06	12523.7	7.09458e+06	5.61311e+06	1.30886e+07	5.2129e+06	1.59036e+07	9.38565e+06	5.32127e+06
P01817	10824.6	166641	10824.6	10824.6	10824.6	10824.6	10824.6	10824.6	10824.6	10824.6	10824.6	127190	10824.6	10824.6	10824.6	10824.6	54122.8	10824.6	209336	94185.9	10824.6	10824.6	82746.9	144350	10824.6	108500	186584	10824.6
P01824	120663	9.42252e+06	24132.7	1073393	7.7865e+06	2.56137e+06	8.15503e+06	1.11654e+07	4.87708e+06	8.08058e+06	1.12177e+07	6.69517e+06	1.56684e+07	1.30318e+07	24132.7	3.88425e+06	2.37237e+06	24132.7	3.24072e+06	3347546	24132.7	6.75479e+06	1.13324e+07	4.55365e+06	4.30435e+06	1.86702e+07	1.38714e+07	3.71602e+06
P01833	7.08608e+06	7.66485e+08	4.42726e+07	1.18611e+08	4.16394e+08	1.75995e+08	3.09723e+08	3.67898e+08	6.97171e+08	4.02495e+08	5.77968e+08	6.48759e+08	2.92489e+08	4.00238e+08	3.97528e+07	3.77189e+08	2.76689e+08	4.38483e+07	2.49728e+08	3.12843e+08	5.70042e+07	8.55951e+08	9.61118e+08	6.0956e+08	4.38118e+08	6.50971e+08	6.1434e+08	4.41282e+08
P01834	2.61752e+06	6.32239e+08	1.81387e+07	9.26903e+08	3.3232e+09	9.47104e+08	4.44302e+09	5.78396e+08	2.31168e+09	1.22443e+09	1.6324e+09	4.67368e+09	1.73033e+09	9.04698e+08	3.17119e+07	2.54131e+09	4.06343e+08	8.79219e+07	1.36711e+09	4.35447e+08	1.45432e+09	1.90637e+09	3.05261e+09	5.04718e+08	3.64359e+08	1.27083e+09	3.90748e+09	6.16636e+08
P01859	2.59204e+07	7.97267e+08	2.08212e+07	2.38167e+08	1.05149e+09	2.59538e+08	1.58758e+08	1.63908e+09	1.08529e+09	1.00927e+09	1.79967e+09	1.21468e+09	1.98743e+09	7.23038e+08	1.38316e+07	7.5426e+08	4.29002e+08	7.72969e+07	6.21855e+08	1.31993e+09	7.37708e+07	8.44456e+08	8.43053e+08	8.54462e+08	5.96012e+08	1.10285e+09	1.81282e+09	4.07622e+08
P01860	2.38034e+06	4.36406e+07	2.8402e+06	8.77843e+06	1.76695e+08	1.77691e+07	3.96406e+07	9.8683e+07	6.53194e+07	1.02411e+08	8.87261e+07	1.62674e+08	3.02299e+07	1.51563e+07	1.34296e+07	1.53961e+07	3.00889e+07	1.21765e+06	3.18408e+07	3.90837e+07	2.12271e+06	8.99501e+06	1.05752e+07	6.45538e+07	2.29113e+07	6.72266e+07	6.21181e+07	1.34636e+08
P01861	1.09274e+06	1.79785e+07	161878	6.61497e+06	6.81797e+07	1.21601e+07	1.06796e+08	8.37617e+07	2.40979e+07	4.44488e+07	7.95407e+07	7.59654e+07	7.47907e+07	2.60451e+07	4.87943e+07	9.32191e+06	9.0205e+06	809388	1.42499e+07	4.16013e+07	1.61841e+06	2.52137e+07	2.50083e+07	2.92261e+07	1.09473e+07	7.75133e+07	8.67665e+07	2.83155e+07
P01871	311024	1.49715e+08	1.67021e+06	34235.4	1.15469e+07	6.45955e+06	3.5851e+07	7.87426e+07	1.73368e+08	3.12685e+08	1.78265e+07	1.01782e+08	2.50772e+08	2.23477e+08	171177	171843	6.43199e+07	2.10813e+06	4.87116e+07	7.45179e+07	4.4136e+06	3.24021e+07	8.57442e+07	1.83263e+08	1.96633e+07	368408718	1.14016e+08	9.16393e+07
P01876	1.60453e+07	6.55156e+08	5.94078e+07	2.18779e+08	4.6023e+08	4.55894e+08	3.6044e+08	4.97571e+08	7.00525e+08	7.98196e+08	3.71266e+08	5.73965e+08	4.15683e+08	4.67746e+08	1.90996e+08	8.28853e+08	2.53218e+08	8.62869e+07	2.90962e+08	1.03645e+09	5.70205e+07	7.3242e+08	1.49394e+09	5.72886e+08	3.84236e+08	7.01207e+08	8.80696e+08	3.45041e+08
P01877	863469	172694	5.96814e+06	172694	172694	2.51846e+07	2.97398e+07	172694	172694	172694	172694	172694	172694	172694	2.48521e+07	172694	172694	3.43099e+06	172694	172694	172694	172694	172694	172694	172694	172694	172694	172694
P02042	16951.5	5.86164e+06	16951.5	16951.5	1.60815e+07	760846	16951.5	3.84446e+07	1.37262e+07	16951.5	2.79785e+06	1.74439e+07	2.09857e+09	16951.5	84757.3	16951.5	1713671	16951.5	2.39442e+06	243381	16951.5	1.96466e+07	2.0167e+06	5.44341e+06	16951.5	1.56892e+07	4492136	668595
P02452	2.35303e+06	855082	7.90753e+06	1.71618e+06	1.41571e+06	4.05313e+06	4.83957e+06	1.48898e+06	1.51696e+06	1.69134e+06	3.30442e+06	3.25098e+06	981523	933597	1.692e+06	428785	1.35961e+06	4.2274e+06	500644	3025190	2.29171e+06	1.46515e+06	1.4457e+06	2.20115e+06	252551	3.29996e+06	1.6338e+06	1.28263e+06
P02461	62140.9	262997	217405	12428.2	745594	1.02866e+06	770203	575048	692281	1.3637e+06	594115	1.34537e+06	12428.2	403461	174955	82508.7	368890	387298	12428.2	1.18383e+06	495036	821506	176825	1.00098e+06	268040	1.02051e+06	813479	1.21073e+06
P02511	11354.6	6.24091e+06	11354.6	11354.6	1.8411e+06	56772.8	11354.6	5.25974e+06	5.58194e+06	575729	11354.6	6.47817e+06	1.46684e+06	2.64908e+06	234864	745279	1.88119e+06	69166.6	215734	11354.6	11354.6	1.0132e+07	3.92071e+06	5.41327e+06	1.4812e+06	6.35658e+06	11354.6	1.57294e+06
P02533	1.81104e+07	145793	1.44778e+07	2.87275e+06	998315	300684	8317.76	3.7044e+06	1.10523e+08	6.62464e+06	378296	1.02104e+06	8317.76	234826	2.37278e+07	2.69782e+06	1.55843e+06	7.26477e+06	1.81035e+06	3.02615e+07	9.07013e+06	1.32389e+07	392749	6.34398e+06	41588.8	350215	2.21241e+07	7.39881e+06
P02538	2.96611e+06	2.54852e+07	15551.6	15551.6	2.8242e+06	4.74265e+07	15551.6	5.73604e+07	9.37834e+06	3.72835e+07	15551.6	9.90598e+06	6.82957e+08	599108	4.30402e+06	15551.6	7.02744e+07	77757.9	15551.6	1.90513e+08	15551.6	6.427e+07	3.87848e+06	4.63808e+07	15551.6	755575	5.16964e+08	2.68114e+07
P02545	12410	12410	12410	12410	12410	525287	12410	12410	12410	12410	12410	12410	1.04647e+07	1.11675e+06	12410	12410	363963	12410	12410	1.9746e+06	12410	815057	12410	620317	12410	12410	5.27948e+06	62049.8
P02647	215950	9.23323e+07	7.1294e+06	4.53951e+06	2.89796e+08	4.22297e+07	3.15158e+06	1.39305e+09	1.444e+08	4.13915e+08	1.06693e+08	3.4322e+08	1.9521e+08	9.40311e+07	1.42645e+07	2.53776e+07	4.90256e+07	1.63195e+06	2.68425e+07	1.90949e+08	3.40953e+06	1.91155e+08	1.24933e+08	1.57166e+08	1.95194e+07	1.12257e+08	3.01033e+08	1.21928e+08
P02649	1.00149e+06	6.25365e+07	1.47386e+06	928267	2.58103e+07	972482	885639	41697569	9.56366e+07	3.8644e+07	2.42353e+07	4.49262e+07	1.77787e+07	3.13403e+07	1.70148e+06	9.27212e+06	2.48995e+07	9.43231e+06	4.60487e+06	7.66435e+07	8.53799e+06	8.001e+07	6.19857e+07	5.39369e+07	1.04221e+08	3.31895e+07	3.91067e+07	4.25463e+07
P02652	51576.1	6.09272e+06	511615	573738	8.82406e+06	2.99805e+06	264196	1.05615e+08	6.89678e+06	2.71394e+07	4.80271e+06	14175873	1.88439e+07	7298603	1.75613e+06	51576.1	2.50378e+06	257881	1.51557e+06	3.8439e+07	812594	1.06496e+07	4.81605e+06	5.06015e+06	1.42815e+06	6.36575e+06	46240745	7.22296e+06
P02654	123665	1.95804e+06	123665	123665	1.20743e+06	123665	123665	1.49929e+06	123665	123665	878392	2.95766e+06	123665	1.56118e+06	123665	123665	123665	123665	123665	123665	123665	123665	618324	2.0731e+06	123665	1.58456e+06	123665	123665
P02655	306077	45428.8	45428.8	45428.8	45428.8	45428.8	1.34771e+06	45428.8	405359	45428.8	45428.8	45428.8	45428.8	45428.8	45428.8	227144	285243	1.27415e+06	230690	45428.8	45428.8	45428.8	684986	1.23524e+06	242878	45428.8	45428.8	45428.8
P02656	52627.6	3.05692e+06	52627.6	52627.6	1.78251e+06	52627.6	52627.6	52627.6	5.34757e+06	52627.6	263138	2.89646e+06	52627.6	2.34288e+06	52627.6	52627.6	898361	52627.6	52627.6	52627.6	52627.6	3.75666e+06	52627.6	2.60058e+06	52627.6	2.18435e+06	52627.6	6.60307e+06
P02671	1.9045e+07	1.72235e+08	1.31065e+07	3.09444e+07	1.86807e+08	1.17571e+08	1.05061e+08	2.53318e+08	2.5031e+08	2.81938e+08	2.81566e+08	3.85168e+08	3.36017e+08	2.3375e+08	9.80296e+06	1.81025e+08	9.98337e+07	3.44768e+07	2.14872e+08	6.0742e+07	4.08181e+07	3.00159e+08	4.5988e+08	2.48782e+08	1.34071e+08	4.22052e+08	2.21317e+08	2.68517e+08
P02675	51919.9	262726	51919.9	980192	1.38664e+07	5.53724e+06	1.56372e+06	1.06258e+08	272986	9.95743e+07	51919.9	3.45575e+07	4.05742e+07	4.34227e+06	4.4259e+06	259599	4.649e+06	944328	603090	7.87926e+07	580710	2.49282e+07	2.87334e+06	1.00411e+07	1.78878e+06	1.01102e+07	6.0456e+07	9.81321e+06
P02679	77302.2	2.15199e+06	386511	77302.2	1.91173e+07	1.14355e+07	77302.2	1.31749e+08	1.18775e+06	8.52642e+07	77302.2	2.54301e+07	4.52508e+07	3.59154e+06	4.95819e+06	1.20244e+06	4.13351e+06	77302.2	2.4337e+06	9.88261e+07	77302.2	2.20124e+07	2.82434e+06	8.4404e+06	431435	9.95979e+06	4.4124e+07	9.43263e+06
P02743	32121.4	9.18847e+06	32121.4	32121.4	9.40767e+06	32121.4	174852	4.38569e+06	12321203	1.80967e+06	32121.4	2.56353e+07	1.43132e+06	1.1187e+07	160607	6.77524e+06	1.07316e+06	225839	1.52116e+06	3.83381e+06	275584	24081880	3.04645e+07	2.85228e+06	5.10674e+06	8.08569e+06	1.43697e+07	1.2163e+06
P02748	54800.4	4.71494e+06	54800.4	54800.4	2.65143e+06	54800.4	394513	2.64471e+07	7.04744e+06	2.70096e+07	813254	6.35033e+06	2.59727e+06	3.57253e+06	274002	3.20751e+06	3.36766e+06	387077	1.72156e+06	907496	324587	1.06546e+07	1.3783e+07	8.00919e+06	1.11095e+06	5.31518e+06	453702	5.5212e+06
P02749	1.74132e+06	3.22153e+08	6.93944e+07	3.48431e+08	1.95976e+08	3.33344e+08	4.00342e+08	1.27486e+08	2.96824e+08	1.11853e+08	3.32099e+08	2.25937e+08	1.00626e+08	1.45088e+08	2.73549e+07	8.05303e+07	2.04255e+08	1.65746e+08	1.4798e+08	1.4108e+08	2.36048e+08	129624194	1.17322e+08	2.45739e+08	6.98027e+07	3.36899e+08	1.51805e+08	1.94978e+08
P02750	2.53227e+06	3.22848e+08	657302	1.46795e+08	1.49532e+09	9.80863e+07	7.80323e+08	1.89642e+08	4.9047e+08	830780431	7.46041e+08	8.22522e+08	1.03514e+09	7.83827e+08	611318	1.78045e+08	1.90336e+08	2.18297e+07	5.39208e+07	5.2151e+07	2.25723e+07	1.61196e+08	5.35077e+08	3.06362e+08	1.31692e+08	5.29864e+08	60341588	6.40572e+08
P02751	3.23671e+07	1.47016e+08	2.26727e+08	2.36903e+08	1.62085e+08	2.41623e+08	3.12168e+08	1.80513e+08	2.38435e+08	1.46791e+08	1.47797e+08	2.62842e+08	9.22307e+07	1.90253e+08	4.59714e+07	8.84666e+07	1.2437e+08	1.72873e+08	7.89683e+07	1.42362e+08	1.46985e+08	2.12525e+08	1.61731e+08	2.33717e+08	1.07506e+08	1.89433e+08	1.38809e+08	1.65967e+08
P02753	7.86834e+06	7.28636e+07	8.11416e+06	8.7592e+06	3.63598e+07	1.82415e+07	8.06766e+07	1.52955e+07	7.41422e+07	3.45065e+07	4.80468e+07	4.37586e+07	2.3578e+07	2.90849e+07	2.45098e+06	3.96655e+07	5.23951e+07	4.83093e+07	6.83357e+07	2.57878e+07	7.5067e+07	3.71054e+07	1.96151e+08	8.40354e+07	5.61453e+07	5.9784e+07	4.82462e+07	7.82536e+07
P02760	3.31348e+08	2.89602e+09	1.44256e+09	7.19621e+09	5.72402e+09	3.42376e+09	8.86588e+09	3.44769e+09	5.05601e+09	5.86191e+09	4.62024e+09	8.23966e+09	4.49864e+09	5.0439e+09	5.83043e+08	3.82423e+09	3.48611e+09	3.13676e+09	4.5866e+09	1.6675e+09	3.57359e+09	2.9743e+09	4.60844e+09	4.72378e+09	2.58222e+09	6.05016e+09	5.19084e+09	7.94029e+09
P02763	7.88731e+07	9.18671e+08	7.29794e+08	4.39713e+09	2.2484e+09	8.44728e+08	4.01021e+09	3.69782e+08	9.8763e+08	2.16806e+09	1.48369e+09	1.18623e+09	1.63696e+09	1.99065e+09	3.44673e+07	6.32529e+08	1.98667e+08	1.59153e+08	2.38386e+08	4.30511e+07	7.60377e+08	1.17061e+08	5.75947e+08	3.48802e+08	3.17348e+08	9.58574e+08	2.66512e+08	1.91647e+09
P02765	1.65454e+07	9.91896e+08	2.28311e+07	2.33626e+08	1.60648e+09	3.52822e+08	9.74129e+08	6.57711e+08	1.53734e+09	2.33431e+09	1.08189e+09	1.85892e+09	5.09419e+08	1.01606e+09	4.21274e+07	7.52571e+08	1.29929e+09	2.35547e+08	3.54931e+08	9.31834e+08	1.63705e+08	8.03822e+08	1.43093e+09	1.50112e+09	6.36798e+08	6.65705e+08	1.46579e+09	1.53362e+09
P02766	2.97044e+06	7.2023e+07	7.74125e+06	4.28215e+06	7.45919e+07	4.67566e+07	1.52348e+07	1.84705e+08	68711091	1.28314e+08	8.55818e+07	1.3632e+08	3.75479e+07	5.99522e+07	5.10915e+06	6.23144e+07	3.06824e+07	8.55417e+06	7.68237e+07	2.2832e+07	1.08534e+07	6.35845e+07	1.18119e+08	5.68523e+07	4.97494e+07	7.84243e+07	1.04858e+08	3.81828e+07
P02768	1.78861e+09	1.80547e+10	9.61452e+09	2.58097e+10	3.63744e+10	2.55395e+10	8.16945e+09	8.17641e+10	3.07893e+10	4.8762e+10	2.67654e+10	3.41778e+10	3.21208e+10	1.12702e+10	8.84773e+09	1.87686e+10	1.27739e+10	4.96259e+09	1.97403e+10	3.54668e+10	3.67052e+09	2.62864e+10	1.98034e+10	2.09039e+10	1.23256e+10	1.34685e+10	3.77997e+10	1.40936e+10
P02774	1.55917e+06	7.70752e+07	1.51933e+07	9.55488e+06	1.60529e+08	3.81269e+07	3.14499e+07	6.86671e+08	1.37227e+08	2.48851e+08	1.26905e+08	2.03286e+08	9.74943e+07	7.12066e+07	2.4511e+07	9.58271e+07	6.05993e+07	9.576e+06	3.2823e+07	2.17865e+08	9.85413e+06	1.59414e+08	1.92569e+08	1.22314e+08	4.26625e+07	9.52621e+07	2.0896e+08	1.0488e+08
P02787	2.11532e+07	1.93198e+09	5.58519e+07	3.39208e+08	5.47648e+09	7.39389e+08	1.2555e+09	6.87238e+09	2.76654e+09	5.15497e+09	3.50707e+09	4.07551e+09	4.70194e+09	1.66974e+09	1.95182e+08	1.39164e+09	8.56181e+08	9.37364e+07	8.55876e+08	2.23843e+09	5.24492e+07	1.65715e+09	1.41126e+09	1.49876e+09	1.08597e+09	1.22431e+09	2.36932e+09	1.57817e+09
P02788	36654	3.11085e+08	2.14339e+07	1.53249e+07	6.45012e+06	2.45794e+08	183270	2.07285e+07	1.48718e+08	2.11851e+08	36654	3.13656e+07	8.07202e+07	1.27644e+08	1.05861e+08	2.01448e+07	1.81507e+06	4.4649e+06	1.08469e+07	1.56851e+08	1.28301e+07	4.27e+07	1.37895e+07	1.00441e+07	2.14685e+07	8.15128e+07	1.1581e+09	3.01933e+08
P02790	6.92504e+06	2.2804e+08	4.36145e+07	5.3142e+07	5.40019e+08	1.46703e+08	4.12432e+08	1.36734e+09	4.47578e+08	1.19318e+09	6.18012e+08	5.61813e+08	5.60529e+08	6.02279e+08	1.87062e+07	4.20114e+08	2.13973e+08	3.05667e+07	2.87858e+08	3.00306e+08	7.27388e+07	3.52768e+08	7.95138e+08	5.3652e+08	1.27433e+08	4.87728e+08	7.25144e+08	6.30709e+08
P02792	51203	1.03418e+07	256015	2.42706e+07	2.87957e+07	8.2071e+06	1.92377e+07	3.45312e+06	9.62814e+06	2.04989e+06	51203	2.03187e+07	8.97792e+06	1.41605e+07	6.60973e+06	3.177e+07	3.1124e+06	3.14449e+06	2.11421e+07	5.98252e+06	9101856	4.50631e+07	3.69942e+07	9.66486e+06	1.01352e+06	5.69173e+07	4.19785e+06	2.02807e+07
P02794	32828.4	2.3521e+06	224587	5.51063e+06	1.7048e+06	980993	164142	1.59819e+06	2.06664e+06	32828.4	32828.4	2.26065e+06	2.02305e+06	2.10907e+06	1.6719e+06	5.97971e+06	789245	257064	831618	616586	1.73496e+06	1.12286e+07	6.70341e+06	1684681	32828.4	6.77005e+06	2.88297e+06	529328
P03950	20279.4	1.63077e+06	20279.4	20279.4	596871	20279.4	20279.4	20279.4	2.91842e+06	20279.4	20279.4	3.58173e+06	20279.4	101397	20279.4	205379	531016	20279.4	149768	20279.4	20279.4	2.92829e+06	1.83804e+06	449878	342281	799661	766105	1.74642e+06
P03951	25313.1	1.98458e+06	25313.1	25313.1	25313.1	25313.1	25313.1	1.06464e+06	1.65306e+06	518821	25313.1	1.46854e+06	25313.1	2.48985e+06	25313.1	1.22719e+06	465983	25313.1	25313.1	3.37881e+06	126566	2.7901e+06	3.2452e+06	836750	1.55861e+06	853818	2.6421e+06	242089
P03973	32897.8	204844	9482035	32897.8	32897.8	8.44522e+06	32897.8	32897.8	331675	555510	2.52184e+06	32897.8	32897.8	254204	555152	32897.8	213244	164489	32897.8	32897.8	598562	917583	32897.8	1.79619e+06	32897.8	32897.8	2.07683e+06	2.93007e+06
P04004	7.59147e+06	6.32774e+07	3.76744e+07	3.51363e+07	1.20419e+08	69585462	2.01814e+07	144772096	6.84904e+07	9.22089e+07	1.56885e+07	1.08173e+08	3.17367e+07	6.1951e+07	1.16482e+07	5.78053e+07	4.90684e+07	1.99828e+07	3.25051e+07	1.50853e+08	3.26766e+07	9.10907e+07	1.29082e+08	7.05176e+07	4.2029e+07	3.36685e+07	9.02065e+07	5.17662e+07
P04040	16161.6	989210	85639.5	80808.1	16161.6	5.26032e+06	16161.6	1.45751e+06	16161.6	1.32819e+06	387975	16161.6	1.72589e+07	16161.6	1.35415e+06	16161.6	343830	16161.6	16161.6	7.70407e+06	16161.6	4.908e+06	16161.6	1.10199e+06	390051	894270	1.55431e+06	345120
P04062	36142.6	1347279	36142.6	36142.6	921597	36142.6	36142.6	36142.6	36142.6	36142.6	785476	611879	36142.6	36142.6	36142.6	180713	576100	36142.6	36142.6	657853	36142.6	874696	2.25123e+06	1.21752e+06	716692	450125	36142.6	36142.6
P04066	28231.1	8.39959e+06	28231.1	141155	1.96414e+07	189475	2.05984e+06	3.61014e+06	6.78518e+06	6.34129e+06	9.13609e+06	2.38084e+07	4.14088e+06	2.53936e+06	28231.1	5.56966e+06	3.30392e+06	214143	828933	5.65359e+06	28231.1	9.98708e+06	2.01417e+07	9.94903e+06	7.25924e+06	1.72389e+07	5.62718e+06	3.30517e+06
P04075	32899.8	1.02229e+07	32899.8	671307	957050	1.44817e+07	332653	1.67008e+07	1.19625e+07	1.33322e+07	5.38572e+06	6.31554e+06	5.76107e+07	1.71348e+06	1.19854e+06	651669	3.34441e+06	548342	164499	3.23984e+07	291462	1.93709e+07	4.02158e+06	1.69939e+07	1.45026e+06	1.45515e+06	2.84259e+07	2.76861e+06
P04080	32701.3	1.21533e+07	163506	278367	32701.3	2.62385e+07	32701.3	15034581	5.87992e+06	1.57238e+07	3.42585e+06	6.24236e+06	1.3783e+08	3.71797e+06	32701.3	1.64009e+06	5.60794e+07	794225	547598	8.8986e+06	32701.3	3.05514e+07	3.7675e+06	5.1387e+07	2.96549e+06	32701.3	1.89214e+08	3.2184e+06
P04083	162169	4.12331e+07	4.2432e+06	3.43639e+06	1.41335e+06	3.58091e+08	1.1183e+06	2.27818e+07	3.27979e+06	3.95883e+07	6.2043e+06	1.50814e+06	9.18793e+08	1.66353e+06	1.17039e+07	1.50764e+06	9.44231e+07	1.39321e+06	32433.8	1.67704e+08	679685	1.28069e+08	7.84792e+06	1.60981e+08	4.93971e+06	32433.8	6.80024e+08	1.63901e+07
P04114	10226.2	10226.2	10226.2	10226.2	10226.2	1.99585e+06	10226.2	51130.9	10226.2	1.46402e+06	10226.2	62394.7	1.36403e+06	10226.2	10226.2	10226.2	10226.2	10226.2	10226.2	71714.2	10226.2	10226.2	10226.2	66596.4	10226.2	10226.2	10226.2	10226.2
P04156	2.68237e+06	2.53212e+06	5.11893e+06	6233198	2.56873e+06	9.20748e+06	1.15008e+07	754207	4.50043e+06	518569	7.11082e+06	2.37954e+06	386463	4.23882e+06	1.04971e+06	341426	2.09753e+06	1.04639e+07	2.31113e+06	1.45844e+06	7.19922e+06	2.28562e+06	4725186	5750477	8.13889e+06	7.41343e+06	2.99528e+06	4.90091e+06
P04180	68755.7	4.71547e+07	13751.1	13751.1	4.41018e+07	852387	4.21467e+06	9747702	5.60086e+07	1.58456e+07	2.45948e+07	3.32318e+07	1.40624e+07	1.85864e+07	461636	1.10662e+07	1.12101e+07	13751.1	5.95597e+06	7.80217e+06	602462	3.20071e+07	3.18892e+07	3.31563e+07	1.20842e+07	2.82945e+07	1.34518e+07	1.69298e+07
P04196	26308.9	2.2292e+06	131544	1.02973e+06	7.7272e+06	6.44675e+06	3106626	2.37542e+08	3.47601e+06	1.55916e+07	2.22445e+06	7.91667e+06	4.0642e+06	3.39603e+06	1.27795e+06	1.81802e+06	2.96309e+06	726277	2.15664e+06	21950239	2.50883e+06	5.59358e+06	3.31372e+06	8.18665e+06	2.2566e+06	4.28492e+06	1.529e+07	5.17011e+06
P04216	52976.7	1.92785e+07	940682	2.44722e+07	3.99848e+06	7.78227e+06	3.45345e+07	2.20094e+07	1.92961e+07	2.98114e+07	2.56378e+07	4.33755e+07	2.87655e+07	2.43588e+07	360646	2.04091e+07	1.24261e+07	8.85642e+06	6.03623e+06	9.4488e+06	1.6827e+07	2.51461e+07	7.52812e+06	1.02385e+07	7.40654e+06	1.94013e+07	2.63729e+07	2.63211e+07
P04217	2.94478e+06	4.39205e+08	3.69308e+06	9.97172e+07	1.2732e+09	2.00192e+08	1.29694e+08	5.96966e+08	6.84417e+08	1.0997e+09	4.40303e+08	1.1196e+09	1.21563e+09	5.3722e+08	8.97498e+06	4.65713e+08	1.75391e+08	1.98791e+07	1.18292e+08	2.08928e+08	2.69037e+07	302754870	3.9221e+08	3.09737e+08	9.51325e+07	6.74454e+08	3.18295e+08	3.43988e+08
P04259	20142.4	20142.4	20142.4	20142.4	20142.4	20142.4	20142.4	20142.4	817225	20142.4	20142.4	20142.4	1.82175e+07	20142.4	249781	189201	284053	20142.4	20142.4	1.85764e+06	517893	1.2051e+06	20142.4	1.07807e+06	1.18119e+06	20142.4	20142.4	100712
P04264	2.90211e+08	1.38644e+08	3.98668e+08	1.20923e+08	1.96691e+08	1.33872e+08	8.47165e+07	2.08907e+08	1.32932e+09	7.07863e+08	1.01539e+08	3.30759e+08	2.00457e+08	1.46903e+08	6.47766e+08	1.3322e+08	3.77537e+08	3.17739e+08	9.51857e+07	5.75978e+08	2.48811e+08	5.99993e+08	2.23041e+08	7.79955e+08	5.03095e+07	9.80218e+07	6.88499e+08	3.84141e+08
P04275	22565.5	1.54728e+06	112827	22565.5	611673	22565.5	1.0117e+06	1.75484e+06	4.6134e+06	1.75742e+06	3.56972e+06	3.98134e+06	1.64732e+06	3.0817e+06	22565.5	731720	277955	285074	507143	176336	22565.5	2.56716e+06	5.1513e+06	4.01646e+06	2.2711e+06	2.15522e+06	884284	1.10406e+06
P04278	28540.4	595731	28540.4	28540.4	3.63096e+06	28540.4	28540.4	342705	1.00812e+06	3.18622e+06	816534	1.86658e+06	28540.4	781525	28540.4	28540.4	1.67409e+06	28540.4	28540.4	28540.4	28540.4	28540.4	1.07144e+06	2.3793e+06	142702	259179	303670	881448
P04406	591150	3.31503e+07	2.10347e+06	2.00308e+06	7.10822e+06	4.71237e+06	1.38564e+06	3.01152e+07	2.58067e+07	2.38446e+07	7.95378e+06	6.29481e+07	6.87779e+07	1.43957e+07	9.02672e+06	6.87628e+06	1.69338e+07	2.46031e+06	1.92446e+06	1.4716e+07	1.03087e+06	7.91433e+07	4.43502e+07	4.68195e+07	1.80674e+07	1.68059e+07	1.81375e+07	8.22846e+06
P04430	14154	437577	14154	14154	14154	14154	14154	14154	916904	1.52644e+06	14154	992706	14154	1.12002e+06	14154	14154	289185	70770	14154	14154	14154	14154	790106	497644	367300	579595	523711	14154
P04433	2.04672e+06	1.02615e+08	409344	26546316	39535819	1.28776e+08	1.30164e+08	6.80863e+07	7.0971e+07	1.73619e+08	2.00631e+08	1.30377e+08	2.39731e+08	2.18898e+08	409344	7.67511e+07	1.12409e+08	2.13203e+07	2.76901e+08	4.9736e+07	4.07288e+07	7.96806e+07	6.56238e+07	1.71041e+08	8.51247e+07	4.37256e+08	1.00612e+08	1.86791e+08
P04745	162934	8.1806e+08	5.99485e+06	1.13308e+08	8.0465e+08	1.30376e+08	5.35423e+07	3.01006e+08	8.465e+08	1.71102e+08	5.38915e+08	1.14143e+07	7.745e+08	5.6006e+08	2.20378e+07	2.59499e+08	1.68607e+08	989971	1.28559e+08	1.20563e+07	2.12547e+08	4.2856e+06	1.01343e+09	7.19544e+08	2.2791e+07	1.4872e+07	2.62756e+06	1.06258e+09
P04746	5.1058e+06	1.65705e+08	2959112	1.4329e+07	1.30682e+08	1.87935e+07	6.52929e+06	4.16764e+07	1.3241e+08	1.84642e+07	7.11767e+07	9.49746e+08	1.56458e+08	7.40451e+07	4.04649e+06	5.1036e+07	2.73726e+07	4.35563e+07	5.32401e+06	3.72373e+08	11619506	8.49997e+08	1.94005e+08	1.24869e+08	4.42931e+08	40419182	3.60896e+08	1.33564e+08
P04792	31570.4	1.29834e+07	31570.4	280659	4.20099e+06	1.21952e+07	2.0509e+06	9.76823e+06	1.49811e+07	4.36079e+06	647246	7.32886e+06	2.11304e+08	1.65883e+06	907109	802385	7.91303e+06	662985	539547	1.30648e+07	157852	2.86992e+07	7.73265e+06	2.02389e+07	5.59363e+06	2.04297e+06	1.90271e+07	2.40106e+06
P04899	26985	1.0184e+06	26985	368609	26985	134925	742212	8.96819e+06	8.02471e+06	2.82973e+06	26985	726545	1.09491e+06	2.88854e+06	597750	26985	26985	205557	26985	2.06428e+07	26985	2.72299e+06	842998	1.81337e+06	2.6108e+06	280657	1.32975e+07	26985
P05023	15560.1	7.4576e+06	15560.1	15560.1	2.52181e+06	15560.1	15560.1	1.57315e+07	3.18757e+06	1.16767e+06	1.53527e+06	1.75256e+07	1.50243e+06	5.6517e+06	78302.1	357685	2.45167e+06	371424	77800.4	5.44598e+06	15560.1	6.39009e+06	1.03861e+07	4.37998e+06	4.54527e+06	511479	1.53351e+06	2.11089e+06
P05026	21731.8	2.04467e+06	21731.8	21731.8	1.82852e+06	21731.8	347895	2.07336e+06	1.91885e+06	943765	2.67796e+06	2.96589e+06	21731.8	1.20368e+06	21731.8	564983	343035	108659	21731.8	498504	21731.8	3.66711e+06	1.93318e+06	469953	1.89194e+06	1.09767e+06	267862	1.43577e+06
P05060	2.97215e+07	5.684e+06	7.927e+07	3.69027e+07	1.45642e+07	1.18849e+07	1.16462e+07	9.7624e+06	1.20424e+07	1.10941e+07	1.80592e+07	1.50607e+07	5.0397e+06	1.11641e+07	1.88528e+07	2.84026e+06	8.64966e+06	2.56908e+07	2.97979e+06	1.43063e+07	1.47221e+07	6.07568e+06	1.219e+07	1.67511e+07	7.73597e+06	6.83914e+06	9.81946e+06	1.8934e+07
P05062	83284.3	5.07083e+07	16656.9	3.19589e+06	5.75794e+07	1.55545e+06	9.26562e+06	2.69974e+07	4.96328e+07	2.59297e+07	2.06392e+07	1.47308e+08	1.09093e+07	1.92853e+07	1.50026e+06	8.31733e+06	3.16493e+07	312737	4.76127e+06	1.1794e+07	236318	1.63873e+08	5.88533e+07	6.18909e+07	2.0284e+07	9.26566e+07	1.4729e+06	2.49083e+07
P05067	9.37712e+06	1.05347e+07	2.90397e+07	1.2106e+07	9.65918e+06	6.61679e+06	1.11559e+07	1.58665e+07	1.59854e+07	1.16113e+07	7.84142e+06	1.54555e+07	2.25752e+06	5.29945e+06	1.07653e+07	5.73468e+06	5.82811e+06	7.36218e+06	1.46643e+06	1.62083e+07	6.0652e+06	2.05472e+07	1.30389e+07	1.97847e+07	6.67628e+06	7.47881e+06	5.54833e+06	9.77774e+06
P05090	3.47912e+06	4.66241e+08	4.15912e+07	1.52963e+07	4.23699e+08	3.67667e+08	7.20596e+08	1.25606e+08	4.20392e+08	1.60853e+08	7.00236e+08	2.10412e+08	378560764	3.49515e+08	3.39507e+07	6.0997e+08	345254090	8.87774e+07	7.28983e+08	4.46598e+08	3.27553e+08	2.89856e+08	6.8597e+08	3.32822e+08	7.78416e+08	8.50621e+08	1.90661e+08	4.34499e+08
P05109	5.04223e+06	3.54862e+07	2.45447e+08	2.2255e+07	1.11365e+07	1.46615e+09	1.28823e+07	5.31347e+07	5.20659e+07	3.91501e+08	14987634	3.5442e+07	9.25949e+08	7.80503e+06	9.04963e+07	5.42022e+06	2.06452e+08	8.03834e+06	6.7851e+06	1.36871e+09	1.85807e+07	2.03577e+08	14232123	228883701	4.82573e+06	1.33495e+07	2.48298e+09	5.95398e+07
P05154	7.97855e+06	4.6643e+08	7.17499e+07	5.51363e+07	2.85347e+08	9.75897e+07	6.99128e+07	4.9525e+08	5.50787e+08	3.61809e+08	8.52849e+07	4.67022e+08	1.75471e+08	3.08578e+08	2.04813e+07	1.72016e+08	1.54056e+08	5.10549e+07	9.53921e+07	4.22887e+08	4.09e+07	6.02417e+08	6.81841e+08	4.61704e+08	2.97591e+08	3.84747e+08	2.89989e+08	1.97801e+08
P05155	1.88277e+06	2.84104e+08	3.39926e+07	1.01567e+07	2.246e+08	5.95108e+07	1.68972e+08	1.45832e+08	2.5298e+08	2.14875e+08	1.42046e+08	3.54064e+08	1.1859e+08	2.13435e+08	6.4001e+06	8.4296e+07	1.02829e+08	8.24038e+06	4.12232e+07	6.09679e+07	1.672e+07	3.90837e+08	4.28123e+08	2.6915e+08	1.18212e+08	1.84665e+08	1.83694e+08	9.6795e+07
P05156	510429	4.53841e+07	2.89126e+06	102086	3.10889e+07	7.6762e+06	557961	2.9415e+07	5.72096e+07	2.92596e+07	9.90679e+06	4.05401e+07	1.79838e+07	2.85234e+07	2.98474e+06	1.57441e+07	7.0857e+06	3.6841e+06	1.09509e+07	3.55113e+07	9.65185e+06	6.21701e+07	5.03987e+07	5.1519e+07	3.04888e+07	4.42529e+07	3.94367e+07	1.48302e+07
P05164	279773	914650	4.81682e+06	55954.5	55954.5	3.39548e+07	55954.5	832959	55954.5	3.69001e+07	55954.5	55954.5	6.37621e+07	55954.5	1.31061e+07	55954.5	55954.5	55954.5	55954.5	5.59628e+07	55954.5	588822	55954.5	55954.5	55954.5	55954.5	2.25188e+08	2.9571e+06
P05186	8625.85	8625.85	8625.85	8625.85	8625.85	8625.85	68761.9	496033	8625.85	290848	43129.2	486313	8625.85	8625.85	8625.85	8625.85	8625.85	8625.85	8625.85	8625.85	8625.85	469166	70528.3	615892	8625.85	217051	8625.85	282391
P05362	25855.8	2.43036e+06	25855.8	25855.8	857201	2.27074e+06	4.44444e+06	2.63548e+06	3.24219e+06	7.25939e+06	1.93974e+06	2.7293e+06	2.58062e+06	4.4372e+06	25855.8	2.1258e+06	1.63161e+06	154754	1.55394e+06	129279	25855.8	7.61286e+06	4.33824e+06	1.73022e+06	3.76665e+06	3.1614e+06	676920	1.25774e+06
P05413	31072.7	7.59842e+06	6242229	5.57805e+07	31072.7	31072.7	496680	3.16988e+06	1.9527e+06	2.14978e+06	8.20529e+06	31072.7	3.32009e+07	2.06995e+06	31072.7	1.38304e+06	220101	155363	582303	31072.7	743425	1.93361e+06	1.27198e+07	1.05956e+06	31072.7	1.64126e+06	31072.7	3.31892e+06
P05451	1.00822e+08	7.70652e+07	1.31869e+08	3.20515e+08	4.8459e+08	1.5046e+09	1.03143e+09	5.56269e+07	9.67513e+07	1.04675e+08	1.83633e+08	8.05811e+08	6.40425e+08	3.31431e+08	1.27121e+07	4.05494e+07	6.25823e+07	6.58461e+08	195074653	1.75708e+08	2.1579e+08	1.6827e+07	2.28209e+08	1.07783e+08	1.36796e+08	5.20229e+08	3.75169e+08	2.68729e+08
P05452	932423	6.349e+07	9.4203e+06	9.13087e+06	4.83677e+07	1.66369e+07	1.76598e+07	3.82099e+07	6.46661e+07	3.1123e+07	1.4334e+08	3.73972e+07	1.04756e+07	4.37572e+07	7.81444e+06	1.73393e+07	2.2606e+07	1.29473e+07	1.28997e+07	4.85977e+06	3.2872e+07	6.74403e+07	3.78738e+07	6.55747e+07	6.96093e+07	6.24986e+07	1.83025e+07	3.18769e+07
P05534	81356.5	4.21797e+06	81356.5	81356.5	5.49203e+06	81356.5	81356.5	884141	9.99588e+06	1.39981e+07	81356.5	10388778	81356.5	81356.5	81356.5	5.16712e+06	2.68519e+06	406782	81356.5	81356.5	81356.5	5.52379e+06	1.08163e+07	6.10158e+06	2.89901e+06	81356.5	81356.5	7.93764e+06
P05543	2.08987e+06	9.48832e+07	7.61508e+06	8.17555e+06	5.86203e+07	4.45647e+07	1.05092e+08	5.11397e+07	1.17132e+08	1.14906e+08	1.20514e+08	1.83758e+08	1.4231e+08	1.13807e+08	482559	3.02034e+07	2.03255e+07	4.21546e+06	2.76564e+07	3.04957e+06	1.6629e+06	5.32268e+07	8.13105e+07	5.03615e+07	2.55741e+07	1.00271e+08	3.16296e+07	3.30108e+07
P05546	863954	384969	3.72523e+06	713240	938213	1.24163e+06	1.88556e+06	2.24932e+07	433347	838418	8717.73	634376	8717.73	8717.73	260967	43588.7	94537	712022	8717.73	408707	8717.73	507173	92870.2	678066	8717.73	246488	2.18181e+06	443146
P05783	43959.2	957879	43959.2	43959.2	43959.2	43959.2	43959.2	732000	657863	43959.2	43959.2	8.19288e+06	9.56754e+06	2.81744e+06	43959.2	43959.2	43959.2	43959.2	43959.2	43959.2	43959.2	1.71216e+06	441473	43959.2	219796	43959.2	622184	43959.2
P05787	28177.3	1.13994e+06	28177.3	28177.3	28177.3	28177.3	28177.3	1.31017e+06	561942	7.41719e+06	28177.3	1.33649e+07	4.81328e+07	1.12045e+07	28177.3	28177.3	140887	28177.3	28177.3	2390270	28177.3	4.01498e+06	1.60402e+06	809470	3556445	28177.3	5.82624e+06	2.78635e+06
P05937	212289	4.29892e+06	2.32498e+06	930018	1.47416e+06	1.733e+07	2.10683e+06	3.18635e+07	2.84015e+06	2.36011e+06	2.21294e+07	8.58141e+06	6.21784e+06	15739.5	78697.4	8.75358e+06	4.47223e+06	1.38211e+07	557346	7.98616e+06	1.31232e+07	1.06122e+07	4.05403e+07	1.79254e+07	6.74909e+06	1037523	2.33869e+06	6.48922e+06
P05981	11103.4	1.54549e+06	11103.4	11103.4	55517.2	57479	11103.4	263210	1.45188e+06	205453	800295	720134	11103.4	11103.4	11103.4	11103.4	651064	11103.4	113486	2.42758e+06	11103.4	983393	1.77309e+06	2.32171e+06	11103.4	728447	11103.4	11103.4
P05997	131025	527769	208316	163725	9897.04	9897.04	2.39498e+06	9897.04	135531	9897.04	777074	9897.04	259858	9897.04	9897.04	439045	9897.04	9897.04	803889	49485.2	1.05165e+06	9897.04	306850	9897.04	9897.04	706720	189072	9897.04
P06280	117708	4.67401e+06	23541.7	23541.7	1.05735e+07	23541.7	2.71702e+06	840805	4733637	2.07239e+06	9.98132e+06	6.18833e+06	697748	2.42941e+06	23541.7	3.75593e+06	1.99155e+06	23541.7	811969	303051	23541.7	1.10658e+07	1.01084e+07	7.82366e+06	6.62223e+06	1.88151e+07	1.07175e+06	2.09489e+06
P06312	274556	1.56916e+07	54911.1	54911.1	5.11897e+06	5.17143e+06	1.75882e+07	4.41555e+06	7.96722e+06	1.01436e+07	1.84622e+07	8.70481e+06	2.82166e+07	2.19705e+07	54911.1	9.43751e+06	2.6298e+06	815930	1.19031e+07	2.53852e+06	2043623	5.36136e+06	1.79588e+07	7.93846e+06	6.49582e+06	5.70548e+07	5.61795e+06	9.87391e+06
P06396	2.10519e+07	1.47797e+08	6.26246e+06	9.33726e+07	1.4912e+08	1.40809e+08	2.52915e+08	1.72679e+08	2.69028e+08	4.24238e+08	3.72047e+08	6.1178e+08	3.66658e+08	4.1898e+08	5.63008e+06	1.08585e+08	2.55105e+08	3.92538e+07	2.09181e+08	6.1382e+07	5.62362e+07	1.5894e+08	2.78797e+08	4.47112e+08	1.99003e+08	5.08816e+08	2.05497e+08	7.625e+08
P06454	22257.8	1.03977e+06	811124	2.07028e+06	345428	896530	5.68839e+06	1.36576e+06	1.6874e+06	1.67046e+06	346876	2.27293e+06	945087	173268	22257.8	509468	1.32196e+06	178353	231237	1.70911e+06	1.48259e+06	1.43863e+06	956672	2.85092e+06	111289	22257.8	1.67333e+06	1.45323e+06
P06576	50985.7	496988	50985.7	50985.7	50985.7	50985.7	50985.7	5.35071e+06	50985.7	1.375e+06	50985.7	1.0579e+06	2.90848e+07	50985.7	50985.7	50985.7	254928	50985.7	50985.7	993935	50985.7	3.7145e+06	50985.7	50985.7	50985.7	50985.7	277065	357024
P06702	3.57044e+06	5.90612e+07	1.96731e+08	20751587	1.58411e+07	2.55766e+09	7.40755e+07	9.60683e+07	6.94726e+07	542887671	2.51541e+07	3.07791e+07	1.42603e+09	1.10212e+07	1.08397e+08	1.05078e+07	3.39952e+08	1.28563e+07	1.25803e+07	2.60392e+09	9.41474e+07	2.68377e+08	1.91912e+07	3.1013e+08	1.24822e+07	1.65832e+07	3.73689e+09	2.30578e+08
P06703	578544	1.11014e+07	305768	201650	6.20593e+06	464097	378990	3.24545e+07	1.97803e+07	1.50256e+07	186366	1.48494e+07	1.91578e+07	5.02538e+06	1.76256e+06	2.97914e+06	4.53558e+06	149322	29864.4	3.59011e+07	1.40565e+06	1.39649e+07	6.64894e+06	9.83912e+06	7.07419e+06	550449	5.74532e+07	5.82686e+06
P06727	91882.1	7.67784e+07	145979	1.35712e+06	1.19759e+08	661517	18376.4	1.75027e+08	8.03974e+07	2.35296e+08	4.14651e+07	1.16669e+08	4.7159e+07	4.79509e+07	533581	2.83072e+07	3.98919e+07	372506	1.11791e+07	2.56636e+07	7.00438e+06	8.18252e+07	2.55349e+08	4.83571e+07	6.65502e+06	6.0386e+07	1.73174e+07	1.06949e+08
P06733	723353	8.55222e+07	3.39623e+06	8.67112e+06	2.34797e+07	3.62694e+07	1.16024e+07	70182308	7.7574e+07	4.75669e+07	2.2363e+07	6.72458e+07	6.50376e+07	1.99953e+07	6.86825e+06	1.3386e+07	5.28505e+07	9.71235e+06	4.81502e+06	7.89793e+07	5.99364e+06	1.0406e+08	5.53255e+07	6.77597e+07	2.94109e+07	2.90845e+07	4.39551e+07	3.22278e+07
P06734	662381	33719.5	8.01201e+06	2.35978e+06	2.95527e+06	3.74672e+06	3.50168e+06	33719.5	168598	33719.5	1.77837e+06	3.03969e+06	1.09691e+06	947228	497685	33719.5	33719.5	1.38407e+06	33719.5	33719.5	2.09241e+06	33719.5	569789	1.19239e+06	2.12335e+06	4.67759e+06	33719.5	645773
P06744	76836.8	4.76126e+06	76836.8	76836.8	384184	932681	76836.8	4.36709e+06	5.08256e+06	5.00677e+06	76836.8	3.68753e+06	8.74835e+06	76836.8	713721	76836.8	678776	76836.8	76836.8	5.02811e+07	76836.8	9.39153e+06	2.29426e+06	5.473e+06	773131	1.08884e+06	2.48333e+07	1.02654e+06
P06753	26679.2	292771	151607	133396	345430	4.37213e+06	26679.2	2.47289e+06	26679.2	2.07032e+06	249265	1.06871e+06	2.17884e+06	26679.2	1.04237e+06	442349	2.02826e+06	26679.2	26679.2	9.72353e+06	26679.2	3.23832e+06	795587	26679.2	782395	26679.2	317223	26679.2
P06858	33309.8	1.15237e+06	33309.8	33309.8	33309.8	33309.8	33309.8	1.36698e+06	1.5834e+06	33309.8	33309.8	1.67802e+06	33309.8	595230	33309.8	447117	847978	33309.8	33309.8	33309.8	33309.8	2.0367e+06	2.10216e+06	1.34887e+06	547650	166549	33309.8	192134
P06865	65247.1	7.71038e+06	13049.4	1.53161e+07	4.639e+07	13049.4	3.30231e+06	5.87146e+06	1.3948e+07	3.46506e+06	2.31345e+07	3.83298e+07	2.52567e+06	4.19915e+06	267901	2.00089e+06	3.90763e+06	1.58927e+06	1.21838e+06	7.76924e+06	13049.4	3.75703e+07	2.49065e+07	1.92033e+07	1.70569e+07	1.73215e+07	9.16226e+06	2.02121e+06
P06870	759202	1.1842e+08	1.6819e+07	2.88408e+06	7.7238e+07	1.07127e+07	9.09148e+07	8.93747e+07	3.00846e+08	1.33125e+08	6.37673e+07	1.87773e+08	3.83804e+07	1.60253e+08	1.26814e+07	7.68325e+07	1.26665e+08	3.98625e+07	1.61084e+08	1.19099e+08	3.55343e+07	2.97648e+08	1.04448e+08	1.97531e+08	1.14252e+08	177678602	65161068	2.04975e+08
P07108	16501.6	1.53566e+06	16501.6	824404	16501.6	1.68792e+06	965446	1.35995e+06	1.63111e+06	16501.6	1.077e+06	945714	16501.6	16501.6	326710	16501.6	16501.6	82508.1	16501.6	16501.6	114527	16501.6	405108	1.17005e+06	937581	16501.6	16501.6	16501.6
P07148	216758	5.31057e+06	989076	2.95506e+07	4.52078e+06	1.80891e+06	2.52127e+06	1.8074e+06	5.57678e+06	3.15164e+06	4.56935e+06	1.11012e+07	3.4394e+06	1.75298e+06	99095.3	982339	1.10916e+06	686510	2.32604e+06	19819.1	1.09585e+06	13622495	6.60651e+06	6.23407e+06	3.35509e+06	7.95551e+06	829677	3.86998e+06
P07195	157225	7.43532e+07	31445	6.68126e+06	2.24165e+07	8.80735e+06	1.72961e+07	4.95867e+07	5.93882e+07	1.16904e+07	3.33927e+07	9.56528e+07	2.08115e+07	2.21903e+07	1.14058e+06	1.1258e+07	2.62684e+07	2.56302e+06	4.36646e+06	1.85531e+07	1036136	84954597	6.5897e+07	3.8915e+07	1.35782e+07	4.90089e+07	9.21905e+06	1.98562e+07
P07204	206800	3.36482e+06	206800	1.83033e+06	4.87516e+06	3.23249e+06	6.10459e+06	6.95033e+06	1.19162e+07	2.98822e+06	2.60581e+06	5428318	1.76607e+06	4.22873e+06	1.034e+06	4.24488e+06	2664204	1.59471e+06	1.26542e+06	2.30912e+06	1.10781e+06	8.14842e+06	8.56907e+06	2.44888e+06	3.52321e+06	6478824	2.97152e+06	4.26773e+06
P07225	13252.8	807654	13252.8	13252.8	13252.8	13252.8	114078	791209	580317	13252.8	228210	222421	66264	13252.8	13252.8	96317.6	73195.9	13252.8	13252.8	13252.8	13252.8	473135	391239	363218	116662	13252.8	453797	140828
P07237	26776.4	2.84069e+06	26776.4	26776.4	219110	2.63932e+06	26776.4	811041	1.43898e+06	2.49257e+06	230246	26776.4	36310556	400181	219535	133882	2.31409e+06	26776.4	26776.4	1.60696e+07	26776.4	5.44167e+06	686452	5.67671e+06	26776.4	26776.4	1.67249e+07	26776.4
P07288	105183	1.60943e+09	683389	8.57089e+07	105183	105183	5.81806e+07	105183	8.5284e+08	525913	3.32726e+08	1.09262e+07	105183	1.51675e+08	105183	1.86327e+08	105183	1.06615e+07	2.01253e+07	105183	4.86106e+06	105183	5.09107e+07	105183	6.49563e+07	7.84003e+07	105183	2.04092e+08
P07307	42291.1	8458.22	1.04458e+06	1.06261e+06	8458.22	1.39869e+06	1.83105e+06	8458.22	545615	8458.22	1.56544e+06	322186	8458.22	540106	301733	8458.22	463746	1.10225e+06	175032	8458.22	893786	8458.22	8458.22	645127	1.6806e+06	1.08529e+06	8458.22	8458.22
P07333	44001	992460	44001	44001	44001	220005	44001	1.34941e+06	1.64756e+06	1.42142e+06	1.95921e+06	44001	44001	44001	44001	508139	44001	44001	44001	44001	44001	2.36376e+06	862107	573998	44001	44001	306415	44001
P07339	779457	6.80232e+07	20960.1	3.00669e+06	1.52366e+08	1.46856e+07	2.10349e+07	8.75963e+07	9.1813e+07	47753167	1.38706e+08	1.84435e+08	4.78605e+07	5.28309e+07	1.47407e+06	6.8665e+06	3.64106e+07	6.09753e+06	888061	4.34873e+07	104801	2.69256e+08	1.73128e+08	1.34868e+08	1.26339e+08	8.11392e+07	6.74583e+07	4.22957e+07
P07355	873259	2.03914e+07	1.61561e+07	1.08329e+07	120485	6.29484e+07	1.17198e+07	1.02843e+07	1.48174e+07	1.00446e+07	6.06561e+06	2.95324e+06	2.1967e+08	4.13515e+06	5.9037e+06	2.63092e+06	2.22647e+07	2.72193e+06	602427	5.35425e+07	1.55705e+06	4.03528e+07	7.32369e+06	3.34014e+07	7.36654e+06	1.95523e+06	1.57354e+08	6.75057e+06
P07359	39985	4.09682e+06	39985	199925	1.84774e+07	39985	6.32388e+06	39985	7.32188e+06	6.38852e+06	1.25502e+07	1.00175e+07	6.99505e+06	3.1893e+06	39985	1.18907e+06	39985	39985	39985	39985	39985	39985	3.37407e+06	1.87879e+06	745172	3.37945e+06	39985	3.83211e+06
P07384	9175.34	1.55502e+06	9175.34	9175.34	195265	685071	9175.34	504560	748740	841981	138312	9175.34	9.39407e+06	9175.34	45876.7	9175.34	168685	9175.34	9175.34	1.39398e+07	9175.34	2.59059e+06	209460	841772	407341	9175.34	7.36952e+06	256569
P07437	38005.8	38005.8	38005.8	38005.8	38005.8	38005.8	38005.8	1.8796e+06	716683	38005.8	38005.8	350299	3.51726e+06	38005.8	38005.8	38005.8	38005.8	38005.8	38005.8	6.02314e+06	38005.8	697532	190029	38005.8	38005.8	38005.8	38005.8	38005.8
P07476	12221.2	1.00097e+06	280603	12221.2	12221.2	4.52764e+06	12221.2	491221	61105.8	3.35045e+06	90960.4	12221.2	2.46729e+07	89772.7	12221.2	12221.2	1.71721e+06	12221.2	12221.2	2.07893e+07	12221.2	12221.2	12221.2	2.56423e+06	156334	12221.2	7.376e+06	159892
P07585	50590.8	50590.8	2.28898e+06	3.81969e+06	50590.8	50590.8	50590.8	50590.8	545875	547001	795970	1.0398e+06	1.15044e+06	576862	252954	50590.8	50590.8	50590.8	50590.8	50590.8	50590.8	50590.8	50590.8	50590.8	50590.8	1.09906e+06	50590.8	50590.8
P07602	2.25247e+06	1.65806e+07	7634810	632713	5.62782e+07	2.14904e+07	1.8983e+07	3.65639e+07	2.81114e+07	2.61706e+07	2.57562e+07	1.45896e+08	2.05883e+07	2.68677e+07	6.70176e+06	3.86415e+07	2.21037e+07	1.73115e+07	2.01669e+07	4.6781e+07	9.60649e+06	7.0169e+07	40268080	2.56543e+07	1.13441e+07	5.41864e+07	1.0853e+07	3.95064e+07
P07686	38502.9	1.85724e+07	1.44269e+06	3.1009e+07	6.26102e+07	2.86357e+06	7.14089e+06	2.28573e+06	1.47199e+07	8.08248e+06	3.5264e+07	4.09398e+07	3.99724e+06	3.6064e+06	192514	3.57587e+06	9.80794e+06	1.02541e+06	1.11413e+06	5.6397e+06	1.85937e+06	2.70066e+07	3.36058e+07	2.48961e+07	2.05532e+07	3.94485e+07	9.54896e+06	8.23063e+06
P07711	130579	26115.9	329263	273457	5.47673e+06	1.82058e+06	4.14689e+06	1.90095e+06	1.10366e+06	26115.9	823837	7.83242e+06	728367	2.24066e+06	592713	1.06187e+06	26115.9	1.22915e+06	26115.9	26115.9	26115.9	2.67751e+06	2.86488e+06	3.73355e+06	26115.9	1.31312e+07	26115.9	1.22358e+06
P07737	72098.7	8.64836e+06	648447	1.44157e+06	344574	8.79941e+06	905420	3.64086e+06	6.26536e+06	5.91385e+06	3.88642e+06	4.21401e+06	8.50864e+06	2.43622e+06	1.648e+06	764196	2.38127e+06	258184	14419.7	5.93033e+06	14419.7	1.03217e+07	8.46057e+06	4.56582e+06	1.19969e+06	4.30019e+06	8.60656e+06	2.80342e+06
P07741	30154.2	30154.2	30154.2	30154.2	30154.2	30154.2	30154.2	30154.2	30154.2	30154.2	30154.2	30154.2	30154.2	30154.2	30154.2	30154.2	30154.2	30154.2	30154.2	30154.2	30154.2	221729	271558	244384	150771	30154.2	30154.2	30154.2
P07858	6.22085e+06	2.17598e+07	3.54402e+07	7.59233e+07	1.02076e+08	2.89724e+07	1.09204e+08	6.35521e+06	2.47067e+07	9.15368e+06	4.06827e+07	1.04333e+08	1.10288e+07	1.88145e+07	2.91411e+07	1.24568e+07	1.48363e+07	5.49966e+07	1.24836e+07	1.02686e+06	2.59662e+07	5.80313e+07	6.54292e+07	7.97591e+07	7.03676e+07	1.33119e+08	5.13428e+06	2.28513e+07
P07900	18745.9	7.76134e+06	18745.9	214461	3.91394e+06	728108	545454	3.97412e+06	1.33076e+07	5.655e+06	1.43086e+06	1.86093e+07	1.43474e+07	4.70975e+06	868870	241184	5.3839e+06	93729.4	18745.9	1.54271e+07	18745.9	3.37334e+07	7.35206e+06	1.22822e+07	4.55762e+06	4.66232e+06	1.59907e+07	2.42589e+06
P07911	1.30997e+08	1.22809e+10	2.88276e+09	5.02094e+09	4.53043e+09	1.81936e+09	1.95342e+09	2.09691e+10	8.79872e+09	1.19927e+10	1.36155e+09	1.95182e+10	1.80749e+10	8.532e+09	1.68125e+09	9.36366e+09	1.0849e+10	8.04762e+08	3.00283e+09	1.39221e+10	4.20187e+09	1.88708e+10	7.18338e+09	9.50161e+09	1.55796e+09	1.21042e+09	1.17043e+10	1.18673e+10
P07942	31142.2	31142.2	31142.2	31142.2	244472	31142.2	155711	31142.2	315765	296384	31142.2	304550	31142.2	909442	31142.2	31142.2	670033	31142.2	31142.2	421111	31142.2	31142.2	478047	907282	31142.2	31142.2	31142.2	2.78999e+06
P07996	2.22758e+06	5.52683e+06	8.03549e+06	3.63638e+06	3.20829e+06	3.93171e+06	4.23411e+06	1.13442e+07	1.10297e+07	7.56039e+06	2.88577e+06	1.21267e+07	2.5622e+06	6.5952e+06	8.36877e+06	6.318e+06	6.58024e+06	4460741	2.77199e+06	6.46298e+06	2.88948e+06	1.3604e+07	2.36731e+07	1.14187e+07	2.36848e+06	4.74108e+06	4.63097e+06	9.47516e+06
P07998	2.18321e+08	9.0081e+07	3.65456e+08	7.82854e+08	4.12146e+08	1.41409e+08	7.37851e+08	7.83264e+08	4.30203e+08	6.5289e+08	4.609e+08	8.94143e+08	1.04877e+08	3.55841e+08	2.90866e+08	2.37615e+08	3.92789e+08	7.01223e+08	1.5494e+08	2.6098e+08	6.77505e+08	5.02553e+08	2.39831e+08	5.87644e+08	2.16492e+08	2.58441e+08	1.91134e+08	7.68505e+08
P08123	194058	6.48177e+06	2.12512e+06	943291	1.74845e+06	2.96216e+06	1.76483e+06	3.86259e+06	8.73185e+06	2.66759e+06	2.36963e+06	2795748	1.00141e+06	2.21294e+06	67031.3	1.47564e+06	2.07633e+06	618973	365012	3.37927e+06	521847	5.37641e+06	5.58605e+06	4.63148e+06	1.91042e+06	2.48091e+06	1.50631e+06	1.36719e+06
P08133	22227.3	6.87197e+06	22227.3	111136	5.12585e+06	430875	277657	6.9293e+06	6.23774e+06	3.24482e+06	2.16645e+06	1.73344e+07	2.27967e+06	1.89435e+06	355351	540120	1.17856e+06	230228	636005	1.06271e+07	150710	1.58536e+07	5.38821e+06	3.36809e+06	636765	3.40348e+06	1.44397e+07	2.26571e+06
P08134	36442.6	8.56922e+06	36442.6	36442.6	910852	469947	1.6395e+06	2.53702e+06	7.72201e+06	313995	283370	9.51204e+06	36442.6	3.40174e+06	36442.6	36442.6	1.08479e+06	36442.6	766580	36442.6	182213	5.02554e+06	1.96513e+06	2.4283e+06	2.03364e+06	36442.6	4.82894e+06	36442.6
P08138	4.74453e+06	941324	2.39983e+07	3.15695e+06	2.60445e+06	2.87689e+06	5.0657e+06	4.44587e+06	2.72488e+06	2.07439e+06	201826	4.28859e+06	34338.6	171693	1.21475e+07	3.22014e+06	1.7585e+06	5.81694e+06	2.0709e+06	2.06142e+06	3.01328e+06	1.35536e+06	3.08379e+06	933718	465252	5.63249e+06	667833	2903591
P08174	5.08528e+07	5.5162e+07	2.1791e+08	5.51026e+08	2.65809e+08	5.00012e+08	6.20335e+08	8.63252e+07	1.55079e+08	1.38255e+08	2.16495e+08	1.76259e+08	1.32667e+08	2.08799e+08	6.40235e+07	9.64123e+07	1.10365e+08	3.64855e+08	9.88142e+07	1.17913e+08	4.93556e+08	8.37726e+07	1.42232e+08	1.79925e+08	6.06213e+07	3.12304e+08	9.05834e+07	2.65436e+08
P08183	67813.2	4.33849e+06	13562.6	1.02949e+06	2.82823e+06	2068543	902722	8.33513e+06	4.67269e+06	213036	1.00047e+06	7.86457e+06	776297	544528	202433	3.22731e+06	1.11995e+06	1.20067e+06	494654	9.81559e+06	787851	1.44069e+07	7.37418e+06	3.40446e+06	1.43884e+06	2.64413e+06	1.20145e+06	321516
P08185	1.10164e+06	2.71097e+07	1.03825e+06	791326	1.16703e+08	9.03801e+06	6.62602e+07	1.39884e+07	4.4779e+07	1.7706e+07	2.27045e+07	4.13125e+07	4.79002e+07	4.3438e+07	24773.1	1.78746e+07	3.7063e+06	123866	8.53444e+06	671539	2.06638e+06	1.78176e+07	2.82248e+07	2.31453e+07	6.93233e+06	3.81768e+07	1.89346e+07	1.12504e+07
P08195	7462.6	1.35672e+07	7462.6	515225	7.84615e+06	279760	1.14092e+06	9.87715e+06	1.30493e+07	8.27006e+06	5.26087e+06	2.9194e+07	2.23625e+06	1.21863e+07	7462.6	1.1052e+06	5.23105e+06	37313	715713	3.62763e+06	75682.5	1.53194e+07	8.53409e+06	1.1613e+07	2.02116e+06	1.07142e+07	2.73553e+06	7.27402e+06
P08236	818868	15089654	15463.5	3.21326e+06	3.63024e+07	15463.5	613365	2.11335e+06	2.3371e+07	2.88163e+07	1.345e+07	5.82101e+07	5.48789e+06	1.00773e+07	15463.5	1.60957e+07	1.62933e+07	191784	1.68185e+07	2.24261e+07	77317.7	6.24616e+07	4.13471e+07	3.44207e+07	1.82787e+07	6.49289e+07	2.60656e+07	1.18115e+07
P08238	14465.3	1.57903e+07	14465.3	14465.3	14465.3	14465.3	14465.3	1.02642e+07	1.25694e+06	14465.3	14465.3	421344	4.3827e+07	14465.3	14465.3	1.27005e+06	72326.6	14465.3	14465.3	2.67207e+06	14465.3	5.23876e+06	14465.3	14465.3	14465.3	364058	1.37717e+06	14465.3
P08253	155592	4361.02	33157.2	179987	121059	313237	260438	4361.02	4361.02	4361.02	47532.9	4361.02	4361.02	4361.02	178414	161367	178014	536250	339146	4361.02	423970	4361.02	35904.9	4361.02	109787	488307	4361.02	21805.1
P08263	582607	2.99844e+07	1.43061e+06	772475	1.13482e+07	858773	47394.6	2.70696e+07	2.78737e+07	8.85233e+06	4.48622e+06	6.53616e+07	1.31008e+07	6.72814e+06	47394.6	1.27309e+06	47394.6	1.11762e+06	2.22193e+06	7.03676e+06	236973	7.6636e+07	1.59974e+06	1.70953e+06	5.64021e+06	1.55088e+07	7.03905e+06	5.14361e+06
P08294	83798.2	1.15861e+08	16759.6	16759.6	13086914	1.05453e+06	16759.6	5.22353e+07	1.41916e+08	3.09216e+07	4.08643e+06	4.41674e+07	3.39023e+07	3.79449e+07	3.30923e+06	40410759	2.64182e+07	2.81178e+06	1.48463e+07	2.44971e+07	749664	1.52312e+08	1.19856e+08	8.18706e+07	5.02093e+07	3.98272e+07	3.12945e+07	3.21325e+07
P08473	1.07491e+06	2.44639e+08	2.62726e+06	5.6922e+06	6.53432e+07	1.77972e+06	3.54709e+07	3.70425e+07	2.09487e+08	4.38824e+07	3.5676e+07	1.00499e+08	1.90975e+07	5.73529e+07	3.87586e+06	1.97178e+07	1.91945e+07	9.25968e+06	1.79181e+07	6.14089e+07	6.38035e+06	1.57307e+08	7.48291e+07	4.68536e+07	3.42955e+07	1.02549e+08	2.01219e+07	4.87766e+07
P08519	51352.8	7.30401e+06	51352.8	1.9986e+06	1.24361e+06	2.55408e+06	336922	3.21025e+06	7.12472e+06	1.65044e+06	1.28675e+07	4.50754e+06	256764	1.08199e+06	628537	1.50455e+06	1.18915e+06	649524	447899	1.7136e+06	796538	1.46458e+06	2.45617e+06	1.80161e+06	8.38263e+06	2.40493e+06	2.27215e+06	1.08968e+06
P08571	2.88823e+06	4.15867e+08	1.42649e+06	8.93512e+07	6.68088e+08	6.41056e+07	3.36428e+08	1.28626e+08	4.22924e+08	3.92786e+08	4.82084e+08	5.58987e+08	3.70211e+08	5.14962e+08	2.29803e+06	1.07273e+08	1.90029e+08	2.23649e+07	7.16198e+07	7.08794e+07	2.87399e+07	1.74962e+08	6.23522e+08	3.29499e+08	1.62432e+08	4.26312e+08	1.58358e+08	3.86989e+08
P08572	95957.4	7.99009e+06	19191.5	508285	9.74667e+06	312251	1.48274e+06	1.05862e+07	18249426	5.45811e+06	1.17177e+07	1.30299e+07	5.01396e+06	5.98445e+06	784091	2.76904e+06	4.86474e+06	107340	678940	1.17304e+07	1.09519e+06	16818240	1.62835e+07	1.40524e+07	5.90496e+06	1.49623e+07	5.75569e+06	198750
P08582	61358.5	2.152e+07	61358.5	61358.5	1.52628e+07	496136	2.43252e+06	1.82471e+07	4.52791e+07	15511245	9.03554e+06	3.43139e+07	1.91817e+06	1.76553e+07	306792	1.40747e+07	2.08866e+07	1.73269e+06	4.35429e+06	8.1242e+06	765051	2.34757e+07	3.25615e+07	4.03427e+07	1.84033e+07	1.87692e+07	1.28133e+06	2.15153e+07
P08603	17454	3.29277e+06	434558	151032	7.45965e+06	5.09998e+06	17454	4.04179e+07	4.22944e+06	1.4554e+07	17454	3.86982e+06	935599	2.3465e+06	420296	3.64499e+06	2.89354e+06	17454	2.44418e+06	3.5099e+07	87270	5.28035e+06	7.51222e+06	8.28346e+06	1.28909e+06	2.61472e+06	2.57884e+07	5.95393e+06
P08637	241598	4.58622e+07	6.49837e+06	1.82895e+07	1.02036e+07	9.94893e+06	38870295	7.16241e+07	7.31984e+07	9.1326e+07	1.16714e+08	5.19757e+07	2.30457e+07	3.43509e+07	3.97393e+06	3.5057e+07	1.94892e+07	1.00546e+07	4.00837e+07	3.75716e+06	1.8223e+07	5.1982e+07	5.36913e+07	3.58649e+07	2.47479e+07	70687567	2.88169e+07	4.22614e+07
P08670	20175.7	20175.7	20175.7	20175.7	20175.7	2.21363e+07	20175.7	20175.7	20175.7	6.24967e+06	199780	20175.7	1.2954e+07	100879	1.59365e+06	20175.7	20175.7	20175.7	20175.7	1.52719e+07	20175.7	20175.7	20175.7	20175.7	20175.7	20175.7	2.81079e+07	20175.7
P08697	58217.9	1.9935e+07	4.78404e+06	4.9454e+06	2.26774e+07	1.19528e+07	9.21878e+06	3.18344e+07	2.50145e+07	2.01873e+07	4.44783e+06	2.31404e+07	8.46319e+06	7.75096e+06	1.44467e+06	6.81335e+06	1.01305e+07	2.35161e+06	3.82048e+06	2.94623e+07	2.60387e+06	3.28914e+07	1.40919e+07	1.89615e+07	5.99941e+06	5.70334e+06	1.96249e+07	1.51381e+07
P08727	44653.4	2.64315e+06	44653.4	44653.4	44653.4	1.42877e+06	44653.4	956600	44653.4	5.63484e+06	44653.4	1.46562e+06	9.6056e+07	4.84823e+06	44653.4	223267	242631	44653.4	44653.4	1.71365e+07	44653.4	7.96629e+06	3.36459e+06	3.3146e+06	2.95779e+06	44653.4	1.14771e+07	363665
P08729	21591.2	492847	21591.2	21591.2	21591.2	21591.2	21591.2	21591.2	21591.2	239545	21591.2	4.39801e+06	7.29127e+06	2.00512e+06	21591.2	21591.2	21591.2	21591.2	21591.2	2.82302e+06	21591.2	21591.2	21591.2	158532	107956	21591.2	1.16706e+06	372007
P08754	24771.6	1.4708e+06	24771.6	24771.6	166452	24771.6	179447	2.05162e+06	1.69559e+06	24771.6	123858	3.95642e+06	4.65531e+06	24771.6	229699	2.34886e+06	1.88802e+06	24771.6	24771.6	3.83793e+06	24771.6	1.40643e+06	2.24628e+06	4.32071e+06	131681	24771.6	1.99544e+06	144429
P08758	27155.6	30280157	27155.6	2.30166e+07	4.57993e+06	3.31383e+06	7.11649e+06	1.5875e+07	2.15082e+07	2.23958e+06	4.74977e+06	1.77342e+07	6.70598e+06	1.68344e+06	135778	6.48625e+06	2.19395e+06	609469	1.69746e+06	2.18528e+07	914520	1.42963e+07	1.28484e+07	5.07891e+06	3.2016e+06	8.36857e+06	1.50249e+07	4.56821e+06
P08779	612027	19008.1	826379	19008.1	2.09551e+06	6.47308e+06	1.21022e+06	423606	2.81023e+07	526038	1.56638e+06	2.43019e+06	1.27642e+07	98865.4	1.38083e+06	350388	3.9062e+06	19008.1	19008.1	966693	95040.3	2.69419e+06	19008.1	2.45195e+07	19008.1	2.93974e+06	2.32291e+06	329924
P08962	55209.6	4.88092e+06	55209.6	55209.6	1.82628e+06	55209.6	1.80641e+06	868151	2.00892e+06	549846	341106	1.90048e+06	55209.6	2.00862e+06	55209.6	276048	55209.6	55209.6	55209.6	277870	55209.6	3.14831e+06	2.57551e+06	55209.6	55209.6	55209.6	1.05818e+06	591369
P09211	67102.4	1.45238e+07	67102.4	2.15169e+06	7.41627e+06	1.84079e+07	6.23599e+06	2.34878e+07	3.38681e+07	14240100	1.75989e+07	2.07111e+07	4.72717e+07	4.11402e+06	1.16227e+06	1.0502e+06	3.54038e+06	1.89199e+06	335512	2.16689e+07	767174	2.89857e+07	1.10961e+07	1.80443e+07	2.99237e+06	1.24537e+07	4.04563e+07	5.12881e+06
P09237	49568.7	4.94225e+06	9913.73	9913.73	1.93904e+06	9913.73	9913.73	5.49926e+06	2.23495e+06	311326	6.05818e+06	2.59101e+06	1.13272e+06	9913.73	195341	828307	264537	105839	197843	9913.73	9913.73	1.08411e+07	8.70334e+06	4.3925e+06	2.36218e+06	2.88111e+06	3.13142e+06	9913.73
P09467	47648.7	2.97776e+07	47648.7	985852	1.34078e+07	238243	1.25472e+06	1.05346e+07	2.20353e+07	9.12178e+06	8.98333e+06	5.8317e+07	6.42537e+06	1.01281e+07	281550	2.2871e+06	1.15148e+07	290377	1.61144e+06	4.47575e+06	47648.7	4.65976e+07	1.69413e+07	2.00338e+07	7.92557e+06	1.70784e+07	2.46759e+06	7.2567e+06
P09486	28617.5	281311	28617.5	28617.5	28617.5	28617.5	143088	197728	387258	339516	178866	655705	28617.5	543721	28617.5	28617.5	216889	28617.5	28617.5	28617.5	28617.5	380502	28617.5	336048	599078	28617.5	28617.5	28617.5
P09488	17648	907886	17648	17648	17648	17648	17648	186931	663244	17648	88240	17648	17648	17648	17648	159415	221196	17648	17648	1.11772e+06	17648	3.74583e+06	2.00831e+06	174489	17648	17648	1.32538e+06	17648
P09525	9761.59	1.25521e+07	9761.59	1.08176e+06	3.74009e+06	480138	985004	7.91841e+06	4.22669e+06	1.09898e+06	2.22007e+06	6.49752e+06	2103826	868456	48808	668802	2.38822e+06	228779	339570	5.01218e+06	227657	6.52954e+06	3947890	5.9101e+06	1.09335e+06	1.56523e+06	7.69781e+06	4.06501e+06
P09543	27506	5.52247e+06	27506	1.009e+06	1.05556e+06	169891	927108	4.46869e+06	5.6935e+06	316780	2.06548e+06	4.72573e+06	284787	839651	617304	581497	1.00052e+06	261082	27506	6.20684e+06	137530	4.18246e+06	3.27104e+06	1.79023e+06	774955	27506	27506	477326
P09564	132015	4.36636e+06	888693	132015	1.77279e+06	6.71435e+06	2.33513e+06	5.87814e+06	6.69012e+06	4.92574e+06	6.7345e+06	9.09012e+06	1.82846e+06	3.42543e+06	660076	2184804	2.83845e+06	3.97307e+06	4.87268e+06	132015	4.46754e+06	8.81295e+06	8.57344e+06	3.04035e+06	7.07763e+06	9.67434e+06	4.37046e+06	2.13282e+06
P09603	3.5066e+06	2.08505e+07	1.72585e+07	3.8349e+06	1.44874e+07	3.45383e+07	6.82263e+07	1.15406e+07	2.82877e+07	1.11779e+07	3.9727e+07	1.88222e+07	1.66511e+07	3.70204e+07	4.13932e+06	1.49427e+07	9.276e+06	2.64175e+07	4.37765e+06	7.34952e+06	3.3923e+07	1.01837e+07	2.94058e+07	2.38488e+07	2.98253e+07	3.41129e+07	1.04968e+07	1.27105e+07
P09619	193489	5.46259e+06	125486	850512	3.70156e+06	8.59691e+06	1.43958e+07	6.33748e+06	1.45605e+07	6.0596e+06	6.88769e+06	6.54515e+06	2.03448e+06	9.97007e+06	384082	5.40433e+06	3.28266e+06	1.7412e+06	1.6794e+06	25097.1	3.10157e+06	5.89577e+06	1.18593e+07	1.06398e+07	2.52274e+06	6.94378e+06	6.5703e+06	6.93613e+06
P09668	256102	4.18943e+06	524096	7.19214e+06	4.44944e+06	1.26946e+06	4.44067e+06	1.8152e+06	3.47197e+06	2.57407e+06	1.04122e+07	6.84181e+06	2.27268e+06	2.57443e+06	216016	1.03883e+06	1.45266e+06	257051	477854	20650.1	103250	7.20529e+06	1.59153e+07	9.78668e+06	1.07913e+07	12943493	1.5779e+06	1.683e+06
P09871	15862.1	1.12554e+06	298635	684020	1523962	403568	1618808	15862.1	771802	874383	936306	1.8704e+06	501281	239688	79310.5	1.13039e+06	880179	15862.1	687907	15862.1	319228	253407	2.18362e+06	488036	381729	639335	15862.1	2.57617e+06
P09936	10000.1	2.61065e+06	10000.1	571622	10000.1	10000.1	733665	2.12269e+07	8.50126e+06	10000.1	207092	3.58233e+06	10000.1	371200	50000.7	2.3248e+06	858252	10000.1	476301	10000.1	10000.1	1.52567e+06	4.59732e+06	2.13352e+06	529722	1.15406e+06	10000.1	1.29924e+06
P09958	104146	4519.57	185578	168468	4519.57	4519.57	224085	149842	686892	4519.57	4519.57	4519.57	4519.57	22597.8	4519.57	4519.57	77480.5	4519.57	4519.57	4519.57	4519.57	4519.57	4519.57	4519.57	4519.57	4519.57	4519.57	4519.57
P0C0L4	3.55565e+06	1.6152e+06	86518.9	86518.9	4.16936e+06	432594	1.3503e+06	1.91885e+08	2.42333e+06	5313227	8.3637e+07	7335468	2.55438e+06	2.57676e+06	2.99277e+06	1.64839e+07	5.19455e+07	905802	3.28538e+07	2.97172e+06	450780	3.94936e+06	1.19408e+06	1.11413e+08	2.14149e+07	1.22749e+08	4.66343e+06	1.11839e+06
P0C0L5	200633	6.29471e+07	1.00134e+06	7.01634e+06	1.35599e+08	2.80158e+07	2.69896e+07	1.58151e+07	8.07524e+07	2.01555e+08	2.44209e+07	2.6285e+08	1.74768e+08	9.79654e+07	248369	6.57761e+06	9.99789e+06	7.52958e+06	7.9951e+06	1.19104e+08	2.57122e+06	1.68849e+08	1.44412e+08	2.1815e+07	3.45231e+06	3.36273e+07	1.89902e+08	8.58734e+07
P0DJD7	5.43712e+06	9.18467e+06	28429874	1.56726e+07	1.08742e+06	1.08742e+06	24391675	1.08742e+06	1.72324e+07	1.08742e+06	1.08742e+06	1.08742e+06	1.35891e+08	1.08742e+06	1.04444e+07	1.08742e+06	2.30389e+07	1.43728e+07	1.08742e+06	1.08742e+06	20980231	1.08742e+06	4.39855e+08	1.08742e+06	1.08742e+06	1.08742e+06	1.08742e+06	1.08742e+06
P0DJD8	4.7566e+06	4.7566e+06	4.7566e+06	4.7566e+06	2.86808e+08	1.17374e+08	4.7566e+06	8.5696e+07	4.7566e+06	2.3783e+07	8.29708e+07	2.58508e+08	4.7566e+06	4.2258e+07	4.7566e+06	1.24713e+08	4.7566e+06	4.7566e+06	6.95593e+07	2.65027e+07	4.7566e+06	7.16665e+07	4.7566e+06	1.44547e+08	1.38407e+08	2.77056e+08	1.04939e+08	1.25167e+08
P0DMV9	21294	2.64517e+07	21294	3.36081e+06	2.2886e+06	1.01548e+07	2.05343e+06	1.73203e+07	1.96574e+07	2.35266e+07	7.47683e+06	1.32077e+07	2.9898e+07	5.02998e+06	2.10062e+06	5.79194e+06	1.30146e+07	961096	296162	3.83662e+07	106470	4.0308e+07	1.03814e+07	1.33374e+07	4.09623e+06	5.11664e+06	3.46173e+07	9.35052e+06
P0DOY2	1.32431e+06	1.98824e+08	1.27948e+07	77882034	348400215	2.03395e+08	6.10275e+08	3.26804e+08	2.28924e+08	329398044	4.10814e+08	4.36036e+08	6.00349e+08	5.43951e+08	4.48401e+07	2.02381e+08	1.6345e+08	6.64086e+07	2.16724e+08	1.93008e+08	5.67777e+07	9.65005e+07	2.85095e+08	3.04276e+08	2.22838e+08	6.43693e+08	3.0838e+08	3.32071e+08
P0DP25	12436.4	1.18339e+06	2.92413e+06	6.21993e+06	12436.4	4.19745e+06	2.43395e+06	1.91631e+06	2.34114e+06	1.19724e+06	1.30523e+06	2.29007e+06	12436.4	12436.4	972196	660532	735448	2.51084e+06	12436.4	1.46309e+06	81196.4	906859	1.53426e+06	1.2013e+06	12436.4	62182.2	2.5643e+06	1502297
P0DP57	339424	7621722	67884.8	1.84522e+06	7903880	3.10679e+07	9.65235e+06	7.91056e+06	6.9497e+06	1.67028e+06	18932206	6.60774e+06	6.26152e+06	1.14752e+07	2.26633e+06	1815568	5.11084e+06	1.94693e+07	1.12427e+07	5.76914e+06	1.42897e+07	2.6109e+06	8.58618e+06	9.71338e+06	2.88697e+07	3.28404e+07	1.09116e+07	6.10722e+06
P10153	2.05961e+07	3.8469e+07	226152345	2.17017e+08	1.06974e+07	3.5872e+07	1.25798e+08	1.07853e+08	1.18517e+08	2.11988e+08	1.63201e+08	1.74669e+08	1.98554e+07	5.30569e+07	5.29335e+06	6.32561e+07	8.68212e+07	5.3001e+07	3.97631e+07	92605913	5.75859e+07	1.30537e+08	1.24763e+08	1.02468e+08	2.72404e+08	88181695	4.75308e+07	2.16615e+08
P10253	5.39404e+06	1.78885e+08	7.53489e+06	2.6636e+07	8.96229e+07	1.41922e+07	1.71477e+08	1.26386e+08	2.27988e+08	1.77123e+08	1.61688e+08	1.88015e+08	7.68581e+07	1.25428e+08	6.418e+06	5.58446e+07	7.13053e+07	1.04458e+07	2.2635e+07	5.48702e+07	7.27297e+06	4.19823e+08	3.38667e+08	2.21069e+08	1.18069e+08	3.39265e+08	4.20952e+07	8.95543e+07
P10451	2.7161e+08	7.92965e+08	2.26863e+09	2.11373e+09	7.61416e+08	5.68873e+08	1.24417e+09	1.34007e+09	1.24829e+09	1.50898e+09	1.78385e+09	1.49356e+09	4.59003e+08	8.4773e+08	5.84598e+08	5.53381e+08	4.13082e+08	1.33088e+09	2.56839e+08	159705525	1.50392e+09	1.35414e+09	1.3422e+09	7.35942e+08	7.12323e+08	7.56346e+08	7.77519e+07	9.74934e+08
P10586	9789.98	170434	487600	292997	190601	9789.98	236982	9789.98	274818	9789.98	146619	225020	9789.98	139084	115072	9789.98	48949.9	312028	9789.98	9789.98	96421.2	9789.98	682084	106549	9789.98	316651	62315.7	9789.98
P10599	476689	8223255	2.03961e+07	28962097	7.89973e+06	4.75133e+07	5.89569e+06	7.78339e+06	1.33671e+07	1.33988e+07	427796	1.06588e+07	1.64027e+06	2.80453e+06	1.06345e+07	4.16671e+06	1.07242e+07	5.48308e+06	2.84715e+06	32564625	5.5329e+06	2.05524e+07	6.73037e+06	1.65786e+07	2.53469e+06	5.79882e+06	2.29314e+07	5.13657e+06
P10619	859938	1.49763e+07	8.36013e+06	2.70293e+07	5.50685e+07	1.73998e+06	1.64046e+07	4.27912e+06	1.70148e+07	8.64423e+06	3.06556e+07	4.33231e+07	6.99423e+06	1.22834e+07	541940	1.0993e+07	6.4456e+06	975994	7.09069e+06	108388	1.75753e+06	2.73947e+07	4.00963e+07	2.33728e+07	3.18576e+07	6.32163e+07	7.6854e+06	7270279
P10643	2.02209e+06	1.17214e+06	2.87859e+07	1.07163e+07	613909	7.91217e+06	1.91076e+07	2.10162e+07	3.57374e+06	1.09575e+06	6.38134e+06	2.21927e+06	122782	2.44267e+06	6.93302e+06	1919727	826906	1.03766e+07	862851	2.60283e+06	7.74707e+06	2.0578e+06	6.81346e+06	6.52817e+06	1.47562e+07	7.28835e+06	2.34115e+06	8.06706e+06
P10645	1.29484e+06	650244	4.92919e+06	708247	7357.67	7357.67	1.41885e+06	7357.67	390864	767595	1521626	7357.67	233958	546234	886812	7357.67	7357.67	2.54638e+06	7357.67	36788.4	476772	7357.67	1.30956e+06	512536	4.33908e+06	1.18511e+06	7357.67	130957
P10646	115017	23003.3	952856	224106	23003.3	23003.3	850937	23003.3	23003.3	23003.3	23003.3	23003.3	23003.3	23003.3	179115	23003.3	23003.3	219614	23003.3	23003.3	284866	23003.3	23003.3	23003.3	23003.3	23003.3	23003.3	23003.3
P10721	8802.98	228768	8802.98	996755	217364	8802.98	89094.4	8802.98	594144	207892	877049	768655	8802.98	8802.98	8802.98	8802.98	153735	8802.98	8802.98	666091	44014.9	196012	589769	8802.98	8802.98	818744	8802.98	292672
P10768	54296.4	662871	54296.4	54296.4	54296.4	54296.4	54296.4	276339	271482	54296.4	274294	847381	54296.4	54296.4	54296.4	54296.4	54296.4	54296.4	54296.4	54296.4	54296.4	550872	54296.4	54296.4	54296.4	54296.4	54296.4	54296.4
P10809	9124.94	241191	9124.94	9124.94	9124.94	9124.94	9124.94	1.78203e+06	159947	9124.94	9124.94	287029	5.31214e+06	138869	45624.7	9124.94	195157	9124.94	9124.94	9124.94	9124.94	1.87448e+06	9124.94	9124.94	9124.94	9124.94	9124.94	9124.94
P10909	8.61322e+06	2.98685e+08	3.62471e+07	1.35985e+07	2.04589e+08	4.48358e+07	4.47105e+07	3.08153e+08	3.08229e+08	2.98487e+08	1.39665e+08	2.55237e+08	1.27642e+08	2.47958e+08	1.26029e+07	9.25709e+07	1.19917e+08	2.48598e+07	4.56373e+07	1.93842e+08	4.29627e+07	5.83672e+08	4.25761e+08	3.75714e+08	2.29438e+08	2.57205e+08	1.81155e+08	1.50232e+08
P11021	19447	1.77574e+06	224248	19447	222322	2.36011e+06	19447	3.52808e+06	5.41745e+06	3.02622e+06	214901	2.48557e+06	1.94171e+07	1.16835e+06	221631	97234.9	1.10545e+07	19447	19447	1.09029e+06	19447	7.77745e+06	1.03746e+07	9.88865e+06	1.68585e+06	953896	3.9473e+06	1.64358e+06
P11047	10984.7	2.71064e+06	1.75533e+06	992730	1.51047e+06	540694	580612	1.04117e+06	5.31515e+06	1.7169e+06	2.29503e+06	3.43947e+06	1.39954e+06	1.45068e+06	54923.6	1.71444e+06	1.90407e+06	10984.7	2.87297e+06	10984.7	224568	3.30099e+06	2.28589e+06	1.54929e+06	1.68488e+06	2.67217e+06	1.04123e+06	2.09198e+06
P11117	27404.8	2.73018e+07	27404.8	715342	2.96925e+07	186475	2.47587e+07	3.14226e+06	2.77815e+07	3.54059e+06	1.13029e+07	2.87712e+07	2.51511e+06	6.31903e+06	137024	3.10864e+06	6.99665e+06	384316	3.87296e+06	5.46284e+06	27404.8	2.95215e+07	4.55999e+07	2.12492e+07	2.42953e+07	7.21775e+07	471324	5.46997e+06
P11142	208069	2.26493e+07	999336	907626	1.22636e+07	3.09591e+07	6.21831e+06	1.75455e+07	3.68262e+07	1.84209e+07	4.55597e+06	3.69295e+07	3.98877e+07	1.0815e+07	1.51053e+06	4.66994e+06	1.20322e+07	2.14953e+06	804194	3.23269e+07	607634	3.59553e+07	1.05825e+07	3.94919e+07	8.19197e+06	1.21075e+07	3.05563e+07	7.55939e+06
P11279	9959.58	3.1581e+07	1.39066e+06	2.62273e+07	1.04845e+06	3.38828e+06	2.09601e+07	1.96139e+07	7.65364e+07	2.22355e+07	2.18944e+07	4.41305e+07	1.02642e+07	1.50965e+07	49797.9	3.98436e+07	3.68945e+06	903608	13504147	9959.58	2.9447e+07	5.43729e+07	6.42145e+07	4.78498e+07	1.58856e+06	6.12632e+07	1.39014e+07	2.11094e+07
P11362	25319.5	299010	389122	2.57131e+06	224617	2.25866e+06	5.14829e+06	3.52995e+06	2.99903e+06	2.1519e+06	4.50796e+06	2.19171e+06	663183	1383987	134703	25319.5	1.4248e+06	1.15868e+06	570851	25319.5	2.38336e+06	126597	25319.5	534129	3.37397e+06	1.60588e+06	2.72148e+06	3.07391e+06
P11597	48897.8	6797620	48897.8	48897.8	9.83842e+06	48897.8	3.57245e+06	48897.8	1.12184e+07	3.07622e+06	4.43836e+06	8.55734e+06	244489	4.98879e+06	48897.8	2.11862e+06	564730	48897.8	590126	896855	48897.8	822267	5.87397e+06	2.16985e+06	4.47815e+06	3.79938e+06	2.53175e+06	7.61691e+06
P11684	7.67828e+06	2.58247e+08	12182154	56898796	9.69098e+07	7.43586e+07	4.30346e+08	3.17293e+07	2.41253e+08	1.22304e+08	3.92133e+08	1.0583e+08	7.49038e+07	2.52027e+08	217762	5.69605e+07	5.44199e+06	8.03616e+07	5.6331e+07	43552.4	1.82419e+08	1.0207e+07	1.2087e+08	1.267e+07	3.8479e+07	2.71441e+08	6.03595e+07	2.03901e+08
P11717	183843	2.85148e+06	995934	36411.8	236658	36411.8	182059	563366	2.23272e+06	36411.8	2.50945e+06	231871	36411.8	847855	36411.8	259300	1.08579e+06	36411.8	36411.8	1.67809e+06	36411.8	1.26299e+06	644885	1.33506e+06	748334	36411.8	36411.8	291489
P11766	10086	4.16542e+06	10086	10086	10086	10086	10086	4.65942e+06	385118	10086	102940	4.63494e+06	1.10512e+06	50430.1	10086	10086	2.76016e+06	10086	10086	688922	10086	2.21481e+06	1930770	10086	867898	10086	10086	10086
P12109	9.41879e+06	2.90597e+08	1.03166e+07	1.98028e+07	1.62685e+08	2.29349e+07	3.58239e+07	3.59484e+08	4.1969e+08	1.90912e+08	217714304	3.16808e+08	1.11882e+08	2.08192e+08	6.75378e+06	7.48823e+07	2.40426e+08	2.09284e+07	4.01118e+07	1.37599e+08	2.45885e+07	3.74492e+08	4.05028e+08	4.21389e+08	1.5984e+08	2.63233e+08	2.0348e+08	1.85346e+08
P12110	20878.7	20878.7	20878.7	20878.7	20878.7	20878.7	20878.7	20878.7	637953	20878.7	266106	578034	20878.7	911153	20878.7	20878.7	541779	20878.7	20878.7	20878.7	104393	20878.7	20878.7	691807	20878.7	20878.7	20878.7	941568
P12111	1.43698e+06	2.56529e+07	5.27392e+06	8.71933e+07	1.43257e+07	2.22865e+07	3.92786e+07	1.77329e+07	2.81962e+07	2.02501e+07	4.61643e+07	3.43683e+07	1.53078e+07	2.96887e+07	2.48094e+06	9.99094e+06	1.46469e+07	1.09817e+07	1.13656e+07	397831	1.32671e+07	4.68674e+07	3.27456e+07	3.965e+07	2.59756e+07	3.25512e+07	1.37987e+07	2.74218e+07
P12259	254354	13664.5	1.111e+06	1.26614e+06	13664.5	13664.5	1.1375e+06	13664.5	864468	13664.5	76724.2	13664.5	13664.5	13664.5	248034	13664.5	13664.5	553752	13664.5	13664.5	346895	13664.5	349742	658305	13664.5	68322.6	13664.5	247944
P12273	116790	1.26397e+07	1.32983e+06	1.74997e+07	6.0146e+06	4.20479e+06	1.57701e+07	116790	1.17804e+07	1.24065e+06	7.3724e+06	6.18461e+06	116790	1.30352e+06	116790	583950	2.68366e+06	5.36673e+06	746204	116790	1.56513e+06	645438	1.17335e+07	4.04921e+06	730142	5.48626e+06	3.99422e+06	1.15193e+06
P12277	12415.8	2.5292e+07	724280	394582	430369	12415.8	548450	1.42384e+07	1.24673e+07	12415.8	2.44788e+06	2.96263e+06	12415.8	1.17757e+06	12415.8	1.95869e+06	128033	133291	12415.8	2.74906e+06	62078.9	1.48719e+06	2.84334e+06	767270	190306	303014	1.68597e+06	419348
P12821	5619.05	1.66363e+07	5619.05	5619.05	1.09489e+06	5619.05	1.87454e+06	959595	1.01359e+07	155810	2.4692e+06	3.59145e+06	5619.05	3.1053e+06	5619.05	651773	28095.3	5619.05	5619.05	243112	5619.05	2.22271e+06	657283	5619.05	857268	5619.05	5619.05	3.5673e+06
P12830	1.09979e+08	1.60923e+08	2.63046e+08	6.09555e+08	1.4338e+08	2.34792e+08	1.40233e+09	9.8098e+07	2.78032e+08	1.90254e+08	2.07986e+08	3.48281e+08	2.86996e+08	3.46319e+08	3.71569e+06	1.70181e+08	1.28504e+08	4.25675e+08	2.07232e+08	4.70889e+06	2.23337e+08	6.00529e+07	2.95042e+08	2.55535e+08	1.31984e+08	5.42156e+08	1.46579e+08	2.37904e+08
P12955	14052.5	1.46592e+06	14052.5	14052.5	1.12261e+06	14052.5	14052.5	161678	517872	14052.5	14052.5	3.59112e+06	14052.5	14052.5	14052.5	252246	169050	14052.5	70262.3	901558	14052.5	8.89667e+06	1.352e+06	738992	114110	1.51435e+06	14052.5	14052.5
P13284	1.00192e+06	2.4686e+06	645265	4.83865e+06	7.88179e+06	1.76788e+06	2.03169e+07	2.63035e+06	5.97362e+06	3.19146e+06	4.09996e+06	9.07334e+06	4.05521e+06	2.33917e+06	466594	93318.8	93318.8	1.06189e+07	93318.8	2.6489e+06	1.38282e+06	9.74727e+06	1.70434e+07	6.93017e+06	1.0074e+06	1.05715e+07	2.20881e+06	2.59672e+06
P13473	1.80631e+07	8.33879e+07	9.82807e+07	1.67133e+08	1.17734e+08	5.07454e+07	1.97612e+08	3.30506e+07	9.2468e+07	5.38779e+07	5.73132e+07	8.93535e+07	1.90243e+07	2.49996e+07	1.81245e+07	3.98871e+07	4.40939e+07	2.73668e+07	3.27362e+07	18274855	3.02923e+07	8.74729e+07	6.48539e+07	8.13685e+07	3.15521e+07	1.05373e+08	2.43436e+07	2.75666e+07
P13489	9868.99	1.79755e+06	9868.99	9868.99	1.64056e+06	658119	9868.99	834552	2.48575e+06	702929	389241	3.43842e+06	5.73374e+06	49345	9868.99	225684	829826	9868.99	9868.99	1.29763e+07	9868.99	4637754	1.10108e+06	1.79943e+06	116323	881284	5.47444e+06	379878
P13521	8.41703e+06	1.00638e+06	1.36725e+07	5.04449e+06	2.59349e+06	1.12263e+07	6.36749e+06	3.64543e+06	1.02293e+06	1.8105e+06	1.18441e+06	6.88164e+06	2.23454e+06	2.12421e+06	318053	414670	3.58849e+06	8.19061e+06	2.23568e+06	544524	8.19359e+06	949484	1.13669e+06	6.45099e+06	1.14839e+06	1.00605e+07	6.20937e+06	1.09307e+07
P13591	1.55769e+06	1.09206e+07	1.36321e+07	4.19389e+07	1.35293e+07	2.20142e+07	5.75488e+07	6.20116e+06	1.7269e+07	1.1047e+07	4.08586e+07	1.33354e+07	1.16052e+07	1.47834e+07	2.48847e+06	1.06089e+07	1.09823e+07	9.29511e+06	1.25545e+07	3.37095e+06	1.07757e+07	1.18477e+07	1.0544e+07	1.47585e+07	1.26531e+07	1.81103e+07	1.02376e+07	1.38498e+07
P13598	160146	1.59947e+07	5.33839e+06	2.24142e+06	1.23395e+06	7.61255e+06	7.75806e+06	3.01686e+06	1.39714e+07	2367886	1.04268e+07	862492	1.00873e+06	9.14588e+06	172646	3.10603e+06	1.65195e+06	2.46892e+06	3.88003e+06	32029.2	1.53722e+06	495330	3.57639e+06	3.14074e+06	3.10801e+06	4.33297e+06	755111	2.47211e+06
P13611	561804	17441.2	3.54119e+06	831265	17441.2	17441.2	1.08759e+06	17441.2	17441.2	17441.2	433012	318736	17441.2	17441.2	131600	17441.2	17441.2	87206.2	17441.2	17441.2	17441.2	810632	17441.2	17441.2	17441.2	343697	17441.2	17441.2
P13639	24139.1	2.95643e+06	24139.1	24139.1	451971	24139.1	24139.1	24139.1	3.30625e+06	382622	120696	838212	3.43872e+07	24139.1	24139.1	24139.1	1.18072e+06	24139.1	24139.1	9.71634e+06	24139.1	2.76365e+06	440288	1.69849e+06	24139.1	347836	6.74935e+06	24139.1
P13640	8651.46	8651.46	8651.46	173857	8651.46	8651.46	8651.46	8651.46	8651.46	8651.46	49447	8651.46	8651.46	8651.46	603253	43257.3	207673	687908	8651.46	8651.46	8651.46	68516.2	190451	101323	46938.1	8651.46	8651.46	8651.46
P13645	1.63024e+08	7.47105e+07	2.64312e+08	6.12689e+07	1.32889e+08	7.77538e+07	5.34979e+07	1.50346e+08	1.05029e+09	4.37002e+08	4.11611e+07	2.63597e+08	1.22182e+08	8.59879e+07	3.32341e+08	7.20143e+07	3.12555e+08	1.94402e+08	6.10755e+07	8.8029e+08	3.94667e+08	4.38044e+08	1.38154e+08	2.80317e+08	2.58917e+07	4.91861e+07	7.31953e+08	2.26034e+08
P13646	386911	8.19012e+07	77382.2	77382.2	2.55493e+07	8.39791e+07	77382.2	1.1848e+08	1.29612e+08	1.3751e+08	77382.2	53392012	2.64116e+09	3.23109e+07	1.87632e+06	77382.2	3.10133e+08	77382.2	77382.2	7.29794e+08	3.74246e+06	5.10128e+08	2.80037e+07	3.29397e+08	2.04e+07	77382.2	1.30223e+09	1.09195e+08
P13647	1.44563e+07	4.57039e+06	1.43454e+07	111000	6.95071e+06	1.72516e+06	452575	5.24072e+06	6.78293e+07	1.07471e+07	561017	1.13526e+07	1.71704e+08	3.16987e+06	2.68787e+07	2.13788e+06	1.97167e+07	5.66204e+06	149796	7.59164e+07	1.08326e+07	1.08955e+08	7.38251e+06	5.57886e+07	642443	524544	8.0582e+07	6.23733e+06
P13671	41451.7	41451.7	4.12546e+06	2.29834e+06	41451.7	2.94015e+06	41451.7	5.52592e+06	41451.7	41451.7	41451.7	689610	41451.7	41451.7	624810	207258	412258	41451.7	41451.7	384009	1.7186e+06	41451.7	41451.7	2.54023e+06	41451.7	41451.7	41451.7	938653
P13716	31098.3	773108	31098.3	31098.3	31098.3	31098.3	31098.3	31098.3	31098.3	31098.3	31098.3	746905	31098.3	31098.3	31098.3	31098.3	366748	31098.3	31098.3	31098.3	31098.3	988043	599379	517908	155492	384543	31098.3	31098.3
P13727	131771	4.21987e+06	4.91615e+06	1.28539e+06	6.8216e+06	5739129	8.92074e+06	3.07462e+06	1.27769e+07	7.94301e+06	1.58806e+07	3.35467e+06	4.53564e+06	4.63465e+06	658857	9.14473e+06	131771	5.28051e+06	1.62431e+06	3.97488e+06	2.87266e+07	8.81085e+06	8.38963e+06	1.13793e+07	1.3074e+07	5.79244e+06	2.64965e+06	1.59092e+07
P13797	12632.2	552484	12632.2	12632.2	12632.2	378190	133664	445122	1.11331e+06	189315	12632.2	210803	1.67767e+06	12632.2	63160.8	12632.2	737268	12632.2	12632.2	2.05497e+06	12632.2	3.49348e+06	12632.2	3.12715e+06	130904	12632.2	4.16108e+06	76641.7
P13987	6.32138e+08	4.3575e+08	1.50035e+09	1.9446e+09	5.88936e+08	1.08643e+09	1.73805e+09	7.57349e+08	7.78133e+08	8.28076e+08	1.54018e+09	1.12934e+09	5.03165e+08	1.13856e+09	5.02486e+08	3.67063e+08	5.6099e+08	1.10782e+09	3.78296e+08	3.73267e+08	1.24717e+09	4.66253e+08	6.05167e+08	9.71636e+08	9.41157e+08	9.55457e+08	5.49079e+08	1.29692e+09
P14151	27409.7	159254	2.38239e+06	1.61446e+06	387146	1.26532e+06	1.33468e+06	27409.7	1.19536e+06	2.36145e+06	2.11951e+06	27409.7	534766	137049	27409.7	27409.7	228858	27409.7	27409.7	27409.7	1.06987e+06	27409.7	27409.7	539437	466351	243249	27409.7	865909
P14174	98057.3	6.79111e+06	98057.3	98057.3	1.67128e+06	3.47595e+06	1.50172e+06	2542788	5925721	98057.3	5.05986e+06	3469949	4.58826e+06	2.46495e+06	98057.3	1.08651e+06	1.80382e+06	807960	719315	3.61281e+06	490286	6076986	4.47846e+06	4430869	2.13535e+06	3.85297e+06	3.54869e+06	1.12535e+06
P14314	54181.2	1.37899e+06	54181.2	644989	441467	883347	1.03808e+06	675705	3.33918e+06	3.31252e+06	2.1029e+06	3.59632e+06	2.52275e+06	2.58748e+06	54181.2	831873	1.09539e+06	270906	773179	2.56889e+06	54181.2	4.6597e+06	2.55943e+06	3.77041e+06	1.27117e+06	4.09904e+06	600941	1.55433e+06
P14384	24933.9	3.99713e+07	24933.9	2.09392e+07	1.32725e+07	1.27137e+06	1.10594e+07	2.37526e+07	6.23074e+07	44482534	2.94413e+07	3.49746e+07	6.72184e+06	1.48122e+07	124669	2.1158e+07	2.04812e+07	1.94619e+06	9.33454e+06	1.20439e+07	1.29453e+06	2.51601e+07	4.59155e+07	3.48203e+07	1.46765e+07	1.2905e+07	4.20958e+07	1.21304e+07
P14543	1.6782e+06	7.00347e+07	1.29321e+06	1.94531e+07	9.57875e+07	3.76952e+07	5.48311e+07	3.69613e+07	1.20706e+08	9.18087e+07	1.42871e+08	1.81713e+08	1.15682e+08	1.32081e+08	1.66639e+06	5.48398e+07	8.38658e+07	1.25086e+07	5.59286e+07	6.27778e+06	9.00418e+06	9.41081e+07	1.41611e+08	1.525e+08	8.02564e+07	1.18209e+08	9.46299e+06	1.49339e+08
P14550	58891.3	1.17309e+07	58891.3	58891.3	3.85266e+06	58891.3	58891.3	1.01452e+06	7.84908e+06	2.78151e+06	58891.3	1.43896e+07	2.98016e+06	1.98851e+06	58891.3	2.19707e+06	5.76784e+06	58891.3	331015	5.90736e+06	58891.3	2.57598e+07	7.15739e+06	7.30267e+06	966032	3.78465e+06	294456	2.15791e+06
P14618	828160	4.6037e+07	467416	5.18101e+06	1.56786e+07	4.25205e+07	5.66903e+06	5.69043e+07	2.30649e+07	4.36538e+07	2.02091e+07	4.92708e+07	8.34575e+07	1.40815e+07	5.91721e+06	2.86631e+06	1.67309e+07	1.79145e+06	508299	1.06875e+08	2.52445e+06	5.13629e+07	3.45552e+07	3.19669e+07	1.13637e+07	7.49333e+06	7.85315e+07	9.08729e+06
P14625	422114	919114	622054	59549	59549	59549	59549	2.27935e+07	1.15726e+06	59549	59549	59549	4.17572e+06	345793	59549	59549	2.21154e+07	59549	59549	297745	59549	1.86606e+07	1.22846e+07	9.56796e+06	515978	59549	9.68274e+06	431575
P14778	17276.5	424889	17276.5	17276.5	284727	17276.5	238900	202691	574701	421310	95106.3	149709	17276.5	114747	17276.5	180938	297061	17276.5	86382.5	17276.5	106038	562658	135050	747969	17276.5	99400.4	17276.5	386533
P14780	250794	503133	1.68187e+06	14708.9	523736	2.82231e+07	969520	14708.9	389370	1.26973e+07	14708.9	14708.9	14708.9	14708.9	3.59496e+06	73544.3	525353	875832	289736	3.2561e+07	1.32041e+06	1227237	14708.9	918581	103898	505314	1.24354e+08	286208
P14923	253516	21610.2	21610.2	21610.2	21610.2	21610.2	21610.2	21610.2	3.59802e+06	796378	21610.2	21610.2	2.34166e+07	21610.2	586666	21610.2	831850	21610.2	21610.2	1.31927e+06	108051	838817	21610.2	1.07096e+06	21610.2	21610.2	1.77468e+06	21610.2
P15121	66967.4	927843	12937	193639	12937	12937	12937	2.0688e+07	5.45714e+06	620078	12937	5364852	12937	64684.9	12937	213624	647189	671185	12937	1.94476e+06	12937	5.77952e+06	1.96729e+06	1.72665e+06	337603	12937	920513	662110
P15144	3.80997e+06	4.45121e+08	3.43556e+06	9.74226e+06	3.35069e+08	1.23834e+07	1.41632e+08	1.25044e+08	3.68921e+08	1.12846e+08	1.66877e+08	4.26659e+08	1.13368e+08	1.56655e+08	1.43758e+06	8.41719e+07	1.06644e+08	6.96539e+06	2.75692e+07	2.77108e+07	6.43322e+06	2.75567e+08	3.51048e+08	2.22301e+08	1.06314e+08	2.64985e+08	2.6264e+07	1.49682e+08
P15151	119733	5.83147e+07	119733	119733	1.89804e+07	811304	5.30531e+07	2.26906e+07	1.0193e+08	4.73352e+07	3.56585e+07	4.27262e+07	14107354	1.93963e+07	598666	2.61046e+07	5.35589e+06	1.24704e+06	4.46806e+06	119733	2.41662e+06	7.81568e+07	2.46138e+07	4.01633e+07	5.11313e+06	5.10752e+07	2.30991e+07	2.37537e+07
P15289	837764	1.59921e+07	64886.8	7.79805e+06	3.68519e+07	2.04446e+06	2.39414e+07	5.19566e+06	2.32651e+07	2.66533e+07	2.13792e+07	2.98276e+07	8.04423e+06	1.20457e+07	324434	1.52828e+07	2.11088e+07	1.47429e+06	5.11648e+06	4.54247e+06	485232	4.18491e+07	5.11241e+07	3.56938e+07	2.28708e+07	8.31335e+07	5.1482e+06	1.41198e+07
P15291	86506.8	3.75151e+06	17301.4	17301.4	3.07063e+06	17301.4	394583	3.60318e+06	7.18622e+06	1.37593e+06	508053	3.04619e+06	140847	2.16624e+06	17301.4	1.84079e+06	2.80755e+06	174844	288315	17301.4	17301.4	8.18588e+06	1.42945e+07	9.55226e+06	2.51735e+06	4.36178e+06	806888	1.35493e+06
P15309	3.53142e+06	4.88629e+08	4.11058e+06	1.04702e+08	8.72627e+07	1.4998e+07	1.01218e+08	1.02004e+08	3.66737e+08	6.24729e+07	5.90212e+08	1.32178e+08	4.08582e+07	1.82983e+08	2.11029e+06	2.85397e+08	4.2201e+07	1.56879e+07	2.79757e+07	8.95304e+07	8.33658e+06	1.7111e+08	2.73575e+08	1.37707e+08	1.38942e+08	2.1815e+08	2.85633e+07	1.36823e+08
P15311	2.08219e+06	3.90774e+07	1.99817e+06	2.04925e+07	1.93858e+07	2.87476e+07	2.04175e+07	47048754	5.26025e+07	1.53224e+07	2.46344e+07	3.27452e+07	2.95127e+07	1.38629e+07	1.83908e+07	8.0439e+06	1.87901e+07	1.27723e+07	5.69023e+06	4.02617e+07	8.0966e+06	3.40804e+07	9.9213e+06	2.85133e+07	7.62902e+06	1.37397e+07	3.20332e+07	9.72434e+06
P15328	329095	2.19186e+07	8.55684e+06	4.19302e+06	2.15566e+07	8.55565e+06	3.45634e+07	5.43238e+07	5.09847e+07	1.9253e+07	1.15093e+08	3.21538e+07	6.90947e+06	3.02257e+07	4.60326e+06	1.26985e+07	1.372e+07	4.18031e+06	7.85748e+06	2.28768e+07	8.18104e+06	3.28791e+07	2.10489e+07	3.31618e+07	5.98615e+07	3.59907e+07	1.15183e+07	2.73091e+07
P15529	33886.2	33886.2	33886.2	291640	329529	1.17153e+06	3.78804e+06	33886.2	33886.2	33886.2	33886.2	33886.2	33886.2	451884	33886.2	33886.2	33886.2	169431	33886.2	33886.2	460450	33886.2	33886.2	33886.2	33886.2	33886.2	33886.2	33886.2
P15531	40323.2	335892	40323.2	40323.2	201616	364530	40323.2	40323.2	2.34828e+06	40323.2	40323.2	3.12106e+06	5.46056e+06	1.18564e+06	40323.2	40323.2	40323.2	40323.2	40323.2	472553	40323.2	3.00631e+06	1.89818e+06	1.90278e+06	40323.2	1.12779e+06	7.28093e+06	40323.2
P15586	456070	6.92078e+07	66062.6	1.94516e+07	5.29924e+07	5.33451e+06	9.63344e+07	2.16931e+07	5.35134e+07	4.84588e+07	81147701	1.70521e+08	5.05983e+07	5.62442e+07	330313	4.00596e+07	3.36777e+07	3.37146e+06	1.38839e+07	1.30241e+06	910072	5.50365e+07	1.24213e+08	6.77031e+07	4.46383e+07	1.50901e+08	9.18422e+06	3.51681e+07
P15814	27209	5.51789e+06	27209	421852	27209	27209	4.19716e+06	27209	27209	27209	4.59464e+06	9574693	371290	6.15559e+06	27209	257763	27209	136045	27209	27209	27209	5.27659e+06	9.61e+06	27209	3.58225e+06	1.48574e+06	27209	2.50783e+06
P15848	10370.3	10370.3	77799	2.42213e+06	9.28535e+06	10370.3	306264	10370.3	10370.3	10370.3	2.95975e+06	7.82343e+06	10370.3	10370.3	57774	10370.3	64393.1	51851.6	10370.3	10370.3	113331	1633618	1.98527e+06	1.21128e+06	3.70599e+06	503595	10370.3	665864
P15924	2.17276e+06	13745.8	1.31185e+06	13745.8	13745.8	13745.8	13745.8	13745.8	3.16955e+07	255513	13745.8	13745.8	7.01029e+07	13745.8	3.47362e+06	13745.8	1.9014e+06	887391	13745.8	4.42736e+06	68728.9	3.07378e+06	13745.8	6.03818e+06	13745.8	13745.8	5.97922e+06	189704
P15941	1.15638e+07	32069865	8.77126e+06	5.10875e+07	21873399	2.16823e+07	4.29125e+07	8.41148e+07	6.36816e+07	1.67957e+07	2.79423e+07	3.55905e+07	7.09249e+06	2.7108e+07	5.29636e+06	2.07766e+07	16452076	1.93546e+07	1.6359e+07	2.39988e+07	1.31407e+07	2.9364e+07	3.40829e+07	2.94608e+07	2.26089e+07	3.21292e+07	18894718	1.92472e+07
P16035	83579.5	3.76715e+06	2157088	83579.5	1.08127e+06	8.06263e+06	2.24127e+06	763434	3.97184e+06	417897	3.82002e+06	801478	83579.5	2.46477e+06	857159	2.56538e+06	2.02701e+06	1.18485e+06	841512	6.18848e+06	4.54398e+06	4.52976e+06	4.63257e+06	3.84307e+06	2.37277e+06	1.17014e+06	3.89665e+06	1.22436e+06
P16070	1.45527e+07	1.23608e+08	192431013	4.03753e+08	6.24597e+07	1.42988e+08	1.97833e+08	1.93739e+08	2.22754e+08	1.73953e+08	429247099	182816618	8.6743e+07	1.53499e+08	7.06861e+07	7.36554e+07	8.40507e+07	7.12932e+07	7.28258e+07	5.17437e+07	5.97027e+07	1.00896e+08	1.16418e+08	1.338e+08	2.11104e+08	2.09117e+08	8.78199e+07	1.21972e+08
P16104	85311.8	3.98524e+06	5932104	1.02078e+06	1.35743e+06	2.22229e+07	85311.8	6.68058e+06	4.02297e+06	26162883	85311.8	3.02457e+06	85311.8	1.85716e+06	5528007	729097	1.41213e+06	85311.8	496847	37092000	426559	85311.8	3.95683e+06	6.1158e+06	2.16308e+06	85311.8	1.14809e+08	2.62723e+06
P16112	254480	9.90361e+06	3.49521e+06	1.3485e+07	6.6709e+06	9.22794e+06	1.35343e+07	3.90412e+06	1.81299e+07	3.11087e+06	1.09975e+07	5.80965e+06	1.30503e+06	2.21709e+06	2.19191e+06	3.2214e+06	895615	3.29345e+06	936130	552428	1.04429e+07	2.04021e+06	6.07125e+06	3.63006e+06	4.43223e+06	6.10038e+06	1.6425e+06	5.98812e+06
P16152	16132.4	8.01142e+06	16132.4	16132.4	16132.4	16132.4	215215	1.22476e+07	6.49873e+06	16132.4	16132.4	6.46693e+06	5.68906e+06	16132.4	16132.4	1503078	2.60137e+06	191010	16132.4	1.38136e+06	80661.8	8.7231e+06	2.88273e+06	1.91161e+06	16132.4	2.34429e+06	287746	2.35078e+06
P16234	111065	2.62704e+06	1.21606e+06	2015616	1.23267e+06	2.6031e+06	4.50479e+06	111065	5.71755e+06	111065	2.54686e+06	1.84209e+06	602439	1.85536e+06	555325	1.38561e+06	1.29915e+06	3.00365e+06	1.43155e+06	111065	1397269	3.34601e+06	3.24683e+06	3.18978e+06	1.13106e+06	2.3235e+06	111065	2598654
P16278	185470	7.04643e+07	37094.1	6.294e+07	7.6709e+07	7.18481e+06	3.76461e+06	8.00288e+06	5.58167e+07	4.8679e+07	4.03478e+07	1.29875e+08	1.21953e+07	2.84235e+07	37094.1	1.65234e+07	2.39722e+07	205474	3.41331e+06	4.78843e+06	37094.1	2.08323e+08	8.46292e+07	6.85186e+07	7.44016e+07	1.22283e+08	8.664e+06	2.62242e+07
P16284	462486	2.08186e+06	2.50632e+06	1.15077e+07	66401.6	4.3843e+06	8.72493e+06	2.10587e+06	1.36359e+06	1.89681e+06	5706417	66401.6	2.35082e+06	2.85688e+06	332008	1.05724e+06	726370	2.44101e+06	66401.6	875095	1.43243e+06	66401.6	1.87019e+06	1.73522e+06	4.53059e+06	4.09758e+06	1.4158e+06	2.09331e+06
P16402	49983.1	1.07832e+06	2.27125e+06	1.9935e+06	49983.1	1.37185e+07	49983.1	49983.1	262806	3.42486e+06	49983.1	577823	9500903	49983.1	853703	49983.1	1.22152e+06	49983.1	49983.1	49983.1	49983.1	2.34701e+06	567249	249915	612727	49983.1	2.60691e+06	49983.1
P16444	58980.1	2.85377e+07	58980.1	58980.1	4.6101e+07	58980.1	8.41696e+06	9.249e+06	1.992e+07	4.04409e+06	1.35117e+07	9.60737e+07	1.00963e+07	3.21343e+07	330180	5.50285e+06	1.55375e+07	1.43775e+06	1.03973e+06	7787866	294900	9.80541e+07	2.81149e+07	2.81477e+07	1.88665e+07	2.10926e+07	1439810	2.0019e+07
P16870	242355	1.12862e+08	533530	2.86374e+06	1.1648e+07	17725.5	1.27669e+06	2.15548e+07	7.1488e+07	8.12306e+06	2.92196e+07	2.65349e+07	2.96969e+06	2.64762e+07	88627.6	4.52485e+07	2.14731e+07	1.67261e+06	1.94709e+06	4.17936e+06	210076	3.4876e+07	3.14856e+07	4.62664e+07	2.04578e+07	2.10622e+07	550740	1.65124e+07
P16930	23685.4	2.94453e+06	23685.4	23685.4	330840	23685.4	23685.4	23685.4	1.15393e+06	23685.4	23685.4	2.41006e+06	23685.4	23685.4	23685.4	23685.4	23685.4	23685.4	23685.4	23685.4	23685.4	4.82982e+06	928528	571053	118427	1.11918e+06	23685.4	23685.4
P17050	309072	5.26132e+06	61814.3	545000	1.73552e+07	482171	7.87343e+06	1.69886e+06	5.86344e+06	7.43486e+06	1.27432e+07	2.49294e+07	4.48508e+06	2.94494e+06	61814.3	3.11512e+06	7.04808e+06	61814.3	1.5537e+06	1.69081e+06	61814.3	1.24642e+07	1.08689e+07	1.31861e+07	9.55609e+06	3.25426e+07	1.56016e+06	5.61431e+06
P17174	18980.9	7.87486e+06	18980.9	102530	918166	535969	18980.9	8.63785e+06	3.63561e+06	672813	1.25748e+06	1.05527e+07	548490	18980.9	114445	198738	1.90237e+06	18980.9	94904.7	3.20502e+06	18980.9	1.36816e+07	5.2057e+06	2.51087e+06	2.9352e+06	2.17247e+06	305067	1.0721e+06
P17342	27918.1	2.60963e+06	27918.1	27918.1	219188	27918.1	27918.1	2.7251e+06	2.90161e+06	27918.1	27918.1	764298	27918.1	2.02729e+06	27918.1	362822	1.61688e+06	27918.1	27918.1	27918.1	27918.1	1.62661e+06	5.86425e+06	5.8108e+06	139591	223796	27918.1	27918.1
P17655	34949.1	539611	34949.1	34949.1	34949.1	34949.1	34949.1	945829	457057	34949.1	34949.1	174745	668274	34949.1	34949.1	34949.1	34949.1	34949.1	34949.1	1.87789e+06	34949.1	34949.1	34949.1	394296	34949.1	34949.1	1.37256e+06	34949.1
P17813	51445.4	4.26209e+06	51445.4	51445.4	3.98545e+06	2.32589e+06	5.34123e+06	2.74184e+06	8.81106e+06	5.0442e+06	4.28155e+06	5.97671e+06	679834	2.58732e+06	51445.4	2.39233e+06	3.03689e+06	300027	1.17915e+06	257227	911721	3.22904e+06	4.72715e+06	5.43958e+06	653628	2.45379e+06	1.08192e+06	2.05011e+06
P17858	20346.2	1.47757e+06	20346.2	20346.2	962699	20346.2	20346.2	246808	1.52384e+06	20346.2	20346.2	2.55695e+06	1.18283e+06	101731	20346.2	20346.2	483117	20346.2	20346.2	3.55574e+06	20346.2	6.10233e+06	1.11964e+06	221299	20346.2	1.26563e+06	1.07402e+06	137680
P17900	9.32502e+06	1.34329e+08	1.78401e+07	7.01551e+08	6.03302e+08	2.55798e+08	2.43625e+09	1.35742e+07	1.72435e+08	1.14375e+08	3.38185e+08	3.84018e+08	1.40186e+08	2.04483e+08	485805	2.06517e+08	1.0125e+08	1.88389e+08	1.86204e+08	4.03332e+07	1.3824e+08	5.78705e+07	2.98274e+08	1.98711e+08	1.35373e+08	1.38417e+09	1.10318e+08	149219578
P17927	115655	6.27797e+06	115655	115655	688538	115655	115655	583449	9.49011e+06	115655	115655	115655	115655	1.33382e+06	115655	115655	115655	115655	115655	1.71238e+07	115655	4.67276e+06	115655	1.88054e+06	868068	773016	895600	578275
P17931	69981.9	1.19039e+07	13996.4	1.88526e+06	1.50449e+06	3.40592e+06	834984	3.66823e+06	1.31843e+07	4.99673e+06	5.04364e+06	1.23276e+07	1.24604e+07	5.28783e+06	13996.4	2.29756e+06	7.38011e+06	360446	13996.4	2.95105e+06	192076	9.57953e+06	1.09351e+07	1.03883e+07	3.65422e+06	9.00478e+06	8.88138e+06	2.75378e+06
P17936	62368.2	64391.7	3.11597e+06	233509	8.72399e+06	2.87191e+06	1.63829e+06	843509	1.78934e+06	1.11099e+06	521129	107961	12473.6	3.81767e+06	686366	1.02441e+06	951218	3.99558e+06	2.72291e+06	1.74485e+06	5.20034e+06	1.3788e+06	4.03805e+06	3.56274e+06	1.37278e+07	2.00159e+07	395812	1.74976e+07
P18065	324946	5.04755e+07	773484	5462821	9.20576e+06	226592	181485	8.20161e+07	1.07624e+08	6.48108e+07	1.07789e+07	5.07801e+07	7.01619e+06	1.79455e+07	1.60393e+06	2.62165e+07	4.17724e+07	2.40502e+06	1.4354e+06	7.00173e+07	661486	1.12043e+08	8.89296e+07	1.23522e+08	5.59856e+07	20649988	3.11687e+07	1.13285e+07
P18206	23477.2	242306	23477.2	23477.2	23477.2	1.0463e+06	23477.2	23477.2	23477.2	276242	23477.2	23477.2	1.7182e+06	23477.2	23477.2	23477.2	117386	23477.2	23477.2	3.42619e+06	23477.2	4.30211e+06	23477.2	582848	23477.2	453022	1.69813e+07	23477.2
P18428	28426.6	144576	28426.6	28426.6	28426.6	28426.6	28426.6	500577	1.64416e+06	398545	28426.6	459126	142133	549520	28426.6	28426.6	28426.6	28426.6	28426.6	28426.6	28426.6	2699775	6.32975e+06	4.20543e+06	203997	216262	28426.6	193370
P18510	45457.3	237337	45457.3	1.44849e+06	45457.3	1.25745e+06	45457.3	45457.3	227287	276805	721825	45457.3	7.8324e+06	45457.3	45457.3	45457.3	834278	45457.3	45457.3	45457.3	45457.3	745058	549433	1.50518e+06	384898	45457.3	3450593	45457.3
P18669	87281.3	1.30845e+07	17456.3	540584	6.92722e+06	6.62711e+06	17456.3	1.14121e+07	1.48375e+07	8.59422e+06	4.41002e+06	1.33185e+07	2.44415e+07	3.73287e+06	1.00664e+06	1.71526e+06	6.51589e+06	692278	17456.3	3.15065e+07	271045	2.01671e+07	1.21059e+07	1.34542e+07	4.61088e+06	5.71162e+06	2.01816e+07	4.34527e+06
P18827	1.03494e+07	7.59612e+06	13134783	8567053	116784	583922	11256833	116784	8800305	2.05313e+06	9.04453e+06	2.3043e+06	845448	5833405	3.60732e+06	3.68783e+06	1.56905e+06	3.90155e+06	2.61402e+06	116784	2.62261e+06	613155	5.15887e+06	3.24074e+06	2.93746e+06	5.66175e+06	952529	2.67835e+06
P19013	528294	7.15256e+07	42362.2	42362.2	1.98571e+07	1.89179e+07	42362.2	6.8317e+07	233168	7.07974e+07	42362.2	1.93813e+07	2.88104e+09	1.28797e+07	42362.2	42362.2	2.64644e+08	211811	42362.2	4.68655e+08	1.46926e+06	4.79792e+08	2.06699e+07	3.05468e+08	1.84534e+07	42362.2	7.62749e+08	5.98313e+07
P19021	26119.1	1.47782e+06	26119.1	26119.1	2.17151e+06	26119.1	178993	1.41263e+06	3.13836e+06	26119.1	1.33415e+06	1.84411e+06	26119.1	1.84864e+06	26119.1	26119.1	459942	26119.1	130595	26119.1	26119.1	5.44263e+06	5.98642e+06	3.93388e+06	2.68204e+06	2.54096e+06	1.53542e+06	1.31533e+06
P19022	2.64744e+07	5.05609e+07	1.37227e+08	1.00507e+08	2.15612e+07	4.58479e+07	5.07446e+07	5.8539e+07	8.96225e+07	4.97708e+07	2.677e+07	6.92368e+07	2.11375e+07	2.26736e+07	1.31538e+07	4.7847e+07	3.10166e+07	5.8069e+07	3.37546e+07	1.26359e+07	4.81265e+07	6.57433e+07	7.94643e+07	4.87843e+07	3.88257e+07	3.95794e+07	2.909e+07	2.94386e+07
P19256	493474	6350621	4.5147e+06	6685592	1221521	3.95621e+06	5456682	4.19865e+06	8.47272e+06	5347278	6.01492e+06	6.05291e+06	98694.8	4.47772e+06	1.13426e+06	3.48227e+06	4.03731e+06	3.14425e+06	98694.8	98694.8	4.24513e+06	5.88928e+06	5.31991e+06	6.29504e+06	1.42632e+06	6.85007e+06	3.56985e+06	3.40268e+06
[truncated: 679 more rows]

## Sheet: 3_SIMCA_workset_D1M1
Primary ID	$ClassID	Ceri_ID	sampling_date	IGLV4-69	IGLV8-61	IGLV7-46	IGLV2-18	IGLV3-16	IGLV3-10	IGKV2D-29	IGKV3D-15	IGKV2-40	IGHV3-49	IGKV6D-21	IGLV1-36	IGHV6-1	IGHV3-74	IGHV3-43	IGLV9-49	IGHV3-72	IGKV1D-13	IGKV3D-20	IGHV1-3	IGHV1-18	IGHV4-28	IGHV5-51	IGKV3D-7	IGKV2-24	IGHV3-64D	DDTL	LILRA5	DNASE2	TK2	MYO1C	SNAP23	MASP2	SIRPB1	ATOX1	CLIC1	UPK1A	SLC28A1	QSOX1	WASL	GOLIM4	MANBA	AGRN	UPK2	CHL1	SDCBP
[truncated: 15 more rows]
[truncated: 1,113 more columns]

[truncated: 1 more sheets: 4_SIMCA_workset_D5M5]
